# Supplementary material for: Remotely Sensed High-Resolution Global Cloud Dynamics for Predicting Ecosystem and Biodiversity Distributions
Source: PLoS Biol. 2016 Mar 31;14(3):e1002415. doi: 10.1371/journal.pbio.1002415 (PMC4816575; doi:10.1371/journal.pbio.1002415)
Supplement: S3 Table — Fields are as follows: icode: Unique ID for each biome within each geographic realm. n: Number of pixels within each biome. min: Minimum value of cloud metric within biome. max: Maximum value of cloud metric within biome. mean: Mean value of cloud metric within biome. sd: Standard devation of cloud metric within biome. product: Cloud metric (e.g., mean annual, intra-annual, etc.). meanpsd: Mean plus standard deviation of value of cloud metric within biome. meanmsd: Mean minus standard deviation of value of cloud metric within biome. code: Unique code indicating realm and biome. realm: Geographic realm from Olson, D. M. et al. Terrestrial Ecoregions of the World: A New Map of Life on Earth. BioScience 51, 933–938 (2001). biome: Biome name from Olson, D. M. et al. Terrestrial Ecoregions of the World: A New Map of Life on Earth. BioScience 51, 933–938 (2001). area: Area of biome (km2). (CSV) [file pbio.1002415.s011.csv]

icode	n	min	max	mean	sd	product	meanpsd	meanmsd	code	realm	biome	area
1	4109912	102	1639	923.591459	142.002597	inter	1065.594056	781.588862	AT_1	Afrotropics	Tropical & Subtropical Moist Broadleaf Forests	3493131.82776895
2	236635	545	1520	987.509358	73.729005	inter	1061.238363	913.780353	AT_2	Afrotropics	Tropical & Subtropical Dry Broadleaf Forests	195296.351029083
3	16678175	396	2139	996.063086	123.234283	inter	1119.297369	872.828803	AT_7	Afrotropics	Tropical & Subtropical Grasslands, Savannas & Shrublands	14012152.6144706
4	32718	466	1632	999.571306	136.666957	inter	1136.238263	862.904349	AT_8	Afrotropics	Temperate Grasslands, Savannas & Shrublands	25842.0842717302
5	547700	677	2132	1046.514031	89.284959	inter	1135.79899	957.229072	AT_9	Afrotropics	Flooded Grasslands & Savannas	458825.014149343
6	1082136	93	1619	1090.263716	126.286503	inter	1216.550219	963.977213	AT_10	Afrotropics	Montane Grasslands & Shrublands	864245.767747328
7	133341	710	1252	939.248746	55.789426	inter	995.038172	883.45932	AT_12	Afrotropics	Mediterranean Forests, Woodlands & Scrub	95863.7234657234
8	3035409	555	1699	1000.135279	149.520239	inter	1149.655518	850.61504	AT_13	Afrotropics	Deserts & Xeric Shrublands	2408177.6913716
9	90957	445	1361	922.789857	153.736306	inter	1076.526163	769.053551	AT_14	Afrotropics	Mangroves	76880.1227050211
10	182688	696	1331	1031.939098	98.402949	inter	1130.342047	933.536149	AT_98	Afrotropics	Lake	155945.223326255
11	15250247	157	3611	1497.372483	381.133331	inter	1878.505814	1116.239152	AN_11	Antarctic	Tundra	3224184.7464844
12	1358169	112	1719	876.636469	241.011852	inter	1117.648321	635.624617	AA_1	Australasia	Tropical & Subtropical Moist Broadleaf Forests	1160342.82886843
13	104288	260	1796	1265.038518	234.108637	inter	1499.147155	1030.929881	AA_2	Australasia	Tropical & Subtropical Dry Broadleaf Forests	88348.3176177127
14	1060843	570	1634	1122.305838	170.876347	inter	1293.182185	951.429491	AA_4	Australasia	Temperate Broadleaf & Mixed Forests	736810.28289232
15	2670428	656	1691	1316.491978	98.232476	inter	1414.724454	1218.259502	AA_7	Australasia	Tropical & Subtropical Grasslands, Savannas & Shrublands	2170611.10563935
16	865493	739	1522	1209.57732	104.102186	inter	1313.679506	1105.475134	AA_8	Australasia	Temperate Grasslands, Savannas & Shrublands	631022.582964559
17	99967	90	1416	960.988256	260.324538	inter	1221.312794	700.663718	AA_10	Australasia	Montane Grasslands & Shrublands	67647.4404677671
19	1113014	669	1386	1125.003764	68.890513	inter	1193.894277	1056.113251	AA_12	Australasia	Mediterranean Forests, Woodlands & Scrub	805435.726597712
20	4626700	808	2196	1192.207268	78.980448	inter	1271.187716	1113.22682	AA_13	Australasia	Deserts & Xeric Shrublands	3580111.63052413
21	31421	607	1459	973.93237	146.451136	inter	1120.383506	827.481234	AA_14	Australasia	Mangroves	26884.7535125501
22	6661401	150	1709	1003.645312	162.085758	inter	1165.73107	841.559554	IM_1	IndoMalay	Tropical & Subtropical Moist Broadleaf Forests	5422854.37209134
23	1886721	557	1622	1041.06298	98.897083	inter	1139.960063	942.165897	IM_2	IndoMalay	Tropical & Subtropical Dry Broadleaf Forests	1531782.59191699
24	127677	256	1529	1088.20284	153.628284	inter	1241.831124	934.574556	IM_3	IndoMalay	Tropical & Subtropical Coniferous Forests	95956.3882790413
25	200216	363	1480	1060.288978	141.126794	inter	1201.415772	919.162184	IM_4	IndoMalay	Temperate Broadleaf & Mixed Forests	149970.345753284
26	90962	133	1535	1019.060333	182.274003	inter	1201.334336	836.78633	IM_5	IndoMalay	Temperate Conifer Forests	67304.1093393582
27	45388	714	1290	1062.142262	74.633832	inter	1136.776094	987.50843	IM_7	IndoMalay	Tropical & Subtropical Grasslands, Savannas & Shrublands	34651.8762386551
28	35520	709	2944	1059.744876	270.953159	inter	1330.698035	788.791717	IM_9	IndoMalay	Flooded Grasslands & Savannas	27965.061625446
30	1396261	605	1576	1029.704652	105.326581	inter	1135.031233	924.378071	IM_13	IndoMalay	Deserts & Xeric Shrublands	1089110.26176248
31	142941	457	1472	1004.281948	121.314189	inter	1125.596137	882.967759	IM_14	IndoMalay	Mangroves	119125.2374617
32	666166	663	1419	1040.080091	117.834885	inter	1157.914976	922.245206	PA_1	Palearctic	Tropical & Subtropical Moist Broadleaf Forests	511013.17083952
33	14778591	0	1691	1133.69555	122.688155	inter	1256.383705	1011.007395	PA_4	Palearctic	Temperate Broadleaf & Mixed Forests	8693080.70914956
34	2891794	58	1726	1092.898689	145.322352	inter	1238.221041	947.576337	PA_5	Palearctic	Temperate Conifer Forests	1713206.30862659
35	24585235	136	1909	1227.599934	136.962691	inter	1364.562625	1090.637243	PA_6	Palearctic	Boreal Forests/Taiga	9974753.84803102
36	8286176	313	1851	1188.54443	144.360344	inter	1332.904774	1044.184086	PA_8	Palearctic	Temperate Grasslands, Savannas & Shrublands	4720739.03932887
37	526657	433	2957	1021.217789	220.020134	inter	1241.237923	801.197655	PA_9	Palearctic	Flooded Grasslands & Savannas	338367.403951761
38	4899545	0	1849	1079.725304	133.536476	inter	1213.26178	946.188828	PA_10	Palearctic	Montane Grasslands & Shrublands	3392431.64470598
39	13143262	161	2563	1306.059722	162.905343	inter	1468.965065	1143.154379	PA_11	Palearctic	Tundra	4057181.56827342
40	3015613	410	1910	1166.796519	139.181602	inter	1305.978121	1027.614917	PA_12	Palearctic	Mediterranean Forests, Woodlands & Scrub	2055581.75529756
41	24050470	126	2505	930.057155	197.454905	inter	1127.51206	732.60225	PA_13	Palearctic	Deserts & Xeric Shrublands	17403596.330573
42	67273	767	1308	1059.919552	75.157794	inter	1135.077346	984.761758	NA_2	Nearctic	Tropical & Subtropical Dry Broadleaf Forests	51094.6339654442
43	375006	854	1644	1236.534335	99.018743	inter	1335.553078	1137.515592	NA_3	Nearctic	Tropical & Subtropical Coniferous Forests	289049.53675497
44	4419312	647	1510	1002.302552	84.818884	inter	1087.121436	917.483668	NA_4	Nearctic	Temperate Broadleaf & Mixed Forests	2842611.26278819
45	3848773	250	1771	1116.465429	105.42269	inter	1221.888119	1011.042739	NA_5	Nearctic	Temperate Conifer Forests	2306573.43922857
46	11172313	42	1828	1126.941131	156.943231	inter	1283.884362	969.9979	NA_6	Nearctic	Boreal Forests/Taiga	5103136.38558615
47	107349	961	1526	1212.841778	77.222777	inter	1290.064555	1135.619001	NA_7	Nearctic	Tropical & Subtropical Grasslands, Savannas & Shrublands	80803.054655962
48	5021883	788	1567	1100.176002	103.798349	inter	1203.974351	996.377653	NA_8	Nearctic	Temperate Grasslands, Savannas & Shrublands	3096877.65556798
49	14231614	10	2187	1314.736934	164.381711	inter	1479.118645	1150.355223	NA_11	Nearctic	Tundra	4253620.780699
50	173991	859	1673	1134.775195	90.576184	inter	1225.351379	1044.199011	NA_12	Nearctic	Mediterranean Forests, Woodlands & Scrub	121539.999692215
51	3294261	645	1817	1147.08654	147.236074	inter	1294.322614	999.850466	NA_13	Nearctic	Deserts & Xeric Shrublands	2324734.02781372
52	1517251	586	1838	1084.062479	157.144513	inter	1241.206992	926.917966	NA_98	Nearctic	Lake	875775.204944069
53	79364280	0	3105	990.806833	371.202832	inter	1362.009665	619.604001	NA_99	Nearctic	Rock & Ice	8632669.43482529
54	11000629	38	1682	934.308921	167.517469	inter	1101.82639	766.791452	NT_1	Neotropics	Tropical & Subtropical Moist Broadleaf Forests	9277768.86643515
55	1386714	244	1601	1098.211281	141.090761	inter	1239.302042	957.12052	NT_2	Neotropics	Tropical & Subtropical Dry Broadleaf Forests	1144758.86402722
56	399192	226	1601	1108.804898	153.423659	inter	1262.228557	955.381239	NT_3	Neotropics	Tropical & Subtropical Coniferous Forests	327610.676518667
57	690956	0	1663	948.030471	210.844786	inter	1158.875257	737.185685	NT_4	Neotropics	Temperate Broadleaf & Mixed Forests	413198.920570835
58	4946417	329	1905	1095.520597	116.02506	inter	1211.545657	979.495537	NT_7	Neotropics	Tropical & Subtropical Grasslands, Savannas & Shrublands	3993853.751848
59	2478959	104	1498	1068.157406	82.699874	inter	1150.85728	985.457532	NT_8	Neotropics	Temperate Grasslands, Savannas & Shrublands	1629667.51758279
60	340291	506	1470	1119.611762	84.797997	inter	1204.409759	1034.813765	NT_9	Neotropics	Flooded Grasslands & Savannas	270985.872744574
61	1103938	12	3328	1054.269102	236.0851	inter	1290.354202	818.184002	NT_10	Neotropics	Montane Grasslands & Shrublands	874747.377543077
62	203097	376	1545	819.764521	241.002055	inter	1060.766576	578.762466	NT_12	Neotropics	Mediterranean Forests, Woodlands & Scrub	148840.281162682
63	1401083	138	1873	1065.951747	198.051888	inter	1264.003635	867.899859	NT_13	Neotropics	Deserts & Xeric Shrublands	1178910.87764069
64	151413	390	1649	1082.742222	152.086221	inter	1234.828443	930.656001	NT_14	Neotropics	Mangroves	125626.572163706
66	31283	0	1203	440.444107	295.953278	inter	736.397385	144.490829	NT_99	Neotropics	Rock & Ice	17425.9514544645
67	35354	349	2761	1041.597245	220.283599	inter	1261.880844	821.313646	OC_1	Oceania	Tropical & Subtropical Moist Broadleaf Forests	29041.4567475314
68	18023	412	1873	1156.44421	208.777259	inter	1365.221469	947.666951	OC_2	Oceania	Tropical & Subtropical Dry Broadleaf Forests	14716.7680716168
1	4109912	39	3417	1074.35054	594.35308	intra	1668.70362	479.99746	AT_1	Afrotropics	Tropical & Subtropical Moist Broadleaf Forests	3493131.82776895
2	236635	551	3461	2346.423116	497.606003	intra	2844.029119	1848.817113	AT_2	Afrotropics	Tropical & Subtropical Dry Broadleaf Forests	195296.351029083
3	16678175	108	3552	1910.22976	717.689372	intra	2627.919132	1192.540388	AT_7	Afrotropics	Tropical & Subtropical Grasslands, Savannas & Shrublands	14012152.6144706
4	32718	201	1533	719.557033	151.444396	intra	871.001429	568.112637	AT_8	Afrotropics	Temperate Grasslands, Savannas & Shrublands	25842.0842717302
5	547700	186	3447	2034.768402	648.185992	intra	2682.954394	1386.58241	AT_9	Afrotropics	Flooded Grasslands & Savannas	458825.014149343
6	1082136	28	3654	1771.946598	562.082471	intra	2334.029069	1209.864127	AT_10	Afrotropics	Montane Grasslands & Shrublands	864245.767747328
7	133341	197	1705	733.742532	334.767718	intra	1068.51025	398.974814	AT_12	Afrotropics	Mediterranean Forests, Woodlands & Scrub	95863.7234657234
8	3035409	114	3537	1234.238488	631.338961	intra	1865.577449	602.899527	AT_13	Afrotropics	Deserts & Xeric Shrublands	2408177.6913716
9	90957	136	2999	1531.373187	610.088465	intra	2141.461652	921.284722	AT_14	Afrotropics	Mangroves	76880.1227050211
10	182688	352	3256	1594.538464	708.041791	intra	2302.580255	886.496673	AT_98	Afrotropics	Lake	155945.223326255
11	15250247	61	3763	1715.173935	754.647987	intra	2469.821922	960.525948	AN_11	Antarctic	Tundra	3224184.7464844
12	1358169	16	2543	562.614454	326.536062	intra	889.150516	236.078392	AA_1	Australasia	Tropical & Subtropical Moist Broadleaf Forests	1160342.82886843
13	104288	66	2922	1671.879488	561.657208	intra	2233.536696	1110.22228	AA_2	Australasia	Tropical & Subtropical Dry Broadleaf Forests	88348.3176177127
14	1060843	110	1549	730.970444	266.940921	intra	997.911365	464.029523	AA_4	Australasia	Temperate Broadleaf & Mixed Forests	736810.28289232
15	2670428	191	3138	1977.517987	536.540133	intra	2514.05812	1440.977854	AA_7	Australasia	Tropical & Subtropical Grasslands, Savannas & Shrublands	2170611.10563935
16	865493	79	1580	804.847651	231.715733	intra	1036.563384	573.131918	AA_8	Australasia	Temperate Grasslands, Savannas & Shrublands	631022.582964559
17	99967	22	1973	625.079666	320.472981	intra	945.552647	304.606685	AA_10	Australasia	Montane Grasslands & Shrublands	67647.4404677671
19	1113014	217	2097	964.370407	269.264093	intra	1233.6345	695.106314	AA_12	Australasia	Mediterranean Forests, Woodlands & Scrub	805435.726597712
20	4626700	249	2418	1008.430864	416.436893	intra	1424.867757	591.993971	AA_13	Australasia	Deserts & Xeric Shrublands	3580111.63052413
21	31421	110	1686	592.308965	242.167681	intra	834.476646	350.141284	AA_14	Australasia	Mangroves	26884.7535125501
22	6661401	42	3934	1711.860364	989.945892	intra	2701.806256	721.914472	IM_1	IndoMalay	Tropical & Subtropical Moist Broadleaf Forests	5422854.37209134
23	1886721	366	3940	2671.352024	742.016722	intra	3413.368746	1929.335302	IM_2	IndoMalay	Tropical & Subtropical Dry Broadleaf Forests	1531782.59191699
24	127677	113	3322	1994.354386	629.323693	intra	2623.678079	1365.030693	IM_3	IndoMalay	Tropical & Subtropical Coniferous Forests	95956.3882790413
25	200216	305	3282	1783.802254	486.825492	intra	2270.627746	1296.976762	IM_4	IndoMalay	Temperate Broadleaf & Mixed Forests	149970.345753284
26	90962	50	3414	1815.12337	667.938298	intra	2483.061668	1147.185072	IM_5	IndoMalay	Temperate Conifer Forests	67304.1093393582
27	45388	991	3216	2531.748502	201.347282	intra	2733.095784	2330.40122	IM_7	IndoMalay	Tropical & Subtropical Grasslands, Savannas & Shrublands	34651.8762386551
28	35520	1779	3695	2959.281081	309.670041	intra	3268.951122	2649.61104	IM_9	IndoMalay	Flooded Grasslands & Savannas	27965.061625446
30	1396261	689	3960	2450.298501	739.78825	intra	3190.086751	1710.510251	IM_13	IndoMalay	Deserts & Xeric Shrublands	1089110.26176248
31	142941	157	3797	1982.372594	1079.366236	intra	3061.73883	903.006358	IM_14	IndoMalay	Mangroves	119125.2374617
32	666166	128	2884	1088.787536	762.71909	intra	1851.506626	326.068446	PA_1	Palearctic	Tropical & Subtropical Moist Broadleaf Forests	511013.17083952
33	14778591	0	3622	990.602676	375.308275	intra	1365.910951	615.294401	PA_4	Palearctic	Temperate Broadleaf & Mixed Forests	8693080.70914956
34	2891794	0	3591	1129.398579	548.186	intra	1677.584579	581.212579	PA_5	Palearctic	Temperate Conifer Forests	1713206.30862659
35	24585235	52	3467	1178.854364	316.384451	intra	1495.238815	862.469913	PA_6	Palearctic	Boreal Forests/Taiga	9974753.84803102
36	8286176	142	3463	1127.388303	434.00821	intra	1561.396513	693.380093	PA_8	Palearctic	Temperate Grasslands, Savannas & Shrublands	4720739.03932887
37	526657	195	2202	1210.080008	322.073983	intra	1532.153991	888.006025	PA_9	Palearctic	Flooded Grasslands & Savannas	338367.403951761
38	4899545	0	3576	1337.543208	439.883061	intra	1777.426269	897.660147	PA_10	Palearctic	Montane Grasslands & Shrublands	3392431.64470598
39	13143262	80	3631	1480.289764	450.345599	intra	1930.635363	1029.944165	PA_11	Palearctic	Tundra	4057181.56827342
40	3015613	163	3598	1438.703649	475.156049	intra	1913.859698	963.5476	PA_12	Palearctic	Mediterranean Forests, Woodlands & Scrub	2055581.75529756
41	24050470	86	9843	1023.087461	468.455455	intra	1491.542916	554.632006	PA_13	Palearctic	Deserts & Xeric Shrublands	17403596.330573
42	67273	443	2209	1095.387392	336.479785	intra	1431.867177	758.907607	NA_2	Nearctic	Tropical & Subtropical Dry Broadleaf Forests	51094.6339654442
43	375006	280	3004	1562.212706	437.808321	intra	2000.021027	1124.404385	NA_3	Nearctic	Tropical & Subtropical Coniferous Forests	289049.53675497
44	4419312	112	2374	668.246709	242.206226	intra	910.452935	426.040483	NA_4	Nearctic	Temperate Broadleaf & Mixed Forests	2842611.26278819
45	3848773	126	2967	989.600725	506.151436	intra	1495.752161	483.449289	NA_5	Nearctic	Temperate Conifer Forests	2306573.43922857
46	11172313	15	2746	944.853435	273.877104	intra	1218.730539	670.976331	NA_6	Nearctic	Boreal Forests/Taiga	5103136.38558615
47	107349	302	1415	683.142721	160.800052	intra	843.942773	522.342669	NA_7	Nearctic	Tropical & Subtropical Grasslands, Savannas & Shrublands	80803.054655962
48	5021883	211	2466	786.748716	317.740439	intra	1104.489155	469.008277	NA_8	Nearctic	Temperate Grasslands, Savannas & Shrublands	3096877.65556798
49	14231614	16	3365	1313.990523	449.279491	intra	1763.270014	864.711032	NA_11	Nearctic	Tundra	4253620.780699
50	173991	318	2310	1488.776098	357.455875	intra	1846.231973	1131.320223	NA_12	Nearctic	Mediterranean Forests, Woodlands & Scrub	121539.999692215
51	3294261	224	3010	1006.273967	394.551251	intra	1400.825218	611.722716	NA_13	Nearctic	Deserts & Xeric Shrublands	2324734.02781372
52	1517251	210	3622	1598.618807	531.747974	intra	2130.366781	1066.870833	NA_98	Nearctic	Lake	875775.204944069
53	79364280	0	4193	2463.763448	952.787093	intra	3416.550541	1510.976355	NA_99	Nearctic	Rock & Ice	8632669.43482529
54	11000629	0	3097	1105.64516	592.828581	intra	1698.473741	512.816579	NT_1	Neotropics	Tropical & Subtropical Moist Broadleaf Forests	9277768.86643515
55	1386714	89	3357	1444.849485	621.398435	intra	2066.24792	823.45105	NT_2	Neotropics	Tropical & Subtropical Dry Broadleaf Forests	1144758.86402722
56	399192	63	3309	1626.095621	648.970201	intra	2275.065822	977.12542	NT_3	Neotropics	Tropical & Subtropical Coniferous Forests	327610.676518667
57	690956	0	3412	871.133488	612.114984	intra	1483.248472	259.018504	NT_4	Neotropics	Temperate Broadleaf & Mixed Forests	413198.920570835
58	4946417	83	3039	1453.696369	713.484463	intra	2167.180832	740.211906	NT_7	Neotropics	Tropical & Subtropical Grasslands, Savannas & Shrublands	3993853.751848
59	2478959	47	3152	774.842822	297.528829	intra	1072.371651	477.313993	NT_8	Neotropics	Temperate Grasslands, Savannas & Shrublands	1629667.51758279
60	340291	170	2447	1274.691355	598.538739	intra	1873.230094	676.152616	NT_9	Neotropics	Flooded Grasslands & Savannas	270985.872744574
61	1103938	0	3815	1449.441809	731.797159	intra	2181.238968	717.64465	NT_10	Neotropics	Montane Grasslands & Shrublands	874747.377543077
62	203097	179	3599	1136.225882	525.987068	intra	1662.21295	610.238814	NT_12	Neotropics	Mediterranean Forests, Woodlands & Scrub	148840.281162682
63	1401083	61	3790	1319.804481	671.181283	intra	1990.985764	648.623198	NT_13	Neotropics	Deserts & Xeric Shrublands	1178910.87764069
64	151413	78	2944	1057.799093	518.046306	intra	1575.845399	539.752787	NT_14	Neotropics	Mangroves	125626.572163706
66	31283	0	1235	210.383211	173.006938	intra	383.390149	37.376273	NT_99	Neotropics	Rock & Ice	17425.9514544645
67	35354	87	1655	573.805001	237.619901	intra	811.424902	336.1851	OC_1	Oceania	Tropical & Subtropical Moist Broadleaf Forests	29041.4567475314
68	18023	158	1700	809.960717	199.745983	intra	1009.7067	610.214734	OC_2	Oceania	Tropical & Subtropical Dry Broadleaf Forests	14716.7680716168
1	4109912	0	655	98.815481	94.625803	seasconc	193.441284	4.189678	AT_1	Afrotropics	Tropical & Subtropical Moist Broadleaf Forests	3493131.82776895
2	236635	32	589	368.379086	89.439779	seasconc	457.818865	278.939307	AT_2	Afrotropics	Tropical & Subtropical Dry Broadleaf Forests	195296.351029083
3	16678175	0	749	271.429291	133.486423	seasconc	404.915714	137.942868	AT_7	Afrotropics	Tropical & Subtropical Grasslands, Savannas & Shrublands	14012152.6144706
4	32718	1	316	150.097408	66.204022	seasconc	216.30143	83.893386	AT_8	Afrotropics	Temperate Grasslands, Savannas & Shrublands	25842.0842717302
5	547700	1	585	293.705976	135.70332	seasconc	429.409296	158.002656	AT_9	Afrotropics	Flooded Grasslands & Savannas	458825.014149343
6	1082136	0	647	247.223377	97.537208	seasconc	344.760585	149.686169	AT_10	Afrotropics	Montane Grasslands & Shrublands	864245.767747328
7	133341	0	325	126.108789	89.410306	seasconc	215.519095	36.698483	AT_12	Afrotropics	Mediterranean Forests, Woodlands & Scrub	95863.7234657234
8	3035409	0	683	273.499878	149.327149	seasconc	422.827027	124.172729	AT_13	Afrotropics	Deserts & Xeric Shrublands	2408177.6913716
9	90957	3	570	179.94117	114.936267	seasconc	294.877437	65.004903	AT_14	Afrotropics	Mangroves	76880.1227050211
10	182688	0	514	199.029121	149.128408	seasconc	348.157529	49.900713	AT_98	Afrotropics	Lake	155945.223326255
11	29822	0	108	29.305244	18.862532	seasconc	48.167776	10.442712	AN_11	Antarctic	Tundra	3224184.7464844
12	1358169	0	340	38.595192	36.067214	seasconc	74.662406	2.527978	AA_1	Australasia	Tropical & Subtropical Moist Broadleaf Forests	1160342.82886843
13	104288	0	429	170.802643	83.353856	seasconc	254.156499	87.448787	AA_2	Australasia	Tropical & Subtropical Dry Broadleaf Forests	88348.3176177127
14	1060843	0	195	71.731045	43.866134	seasconc	115.597179	27.864911	AA_4	Australasia	Temperate Broadleaf & Mixed Forests	736810.28289232
15	2670428	0	574	332.391602	108.309019	seasconc	440.700621	224.082583	AA_7	Australasia	Tropical & Subtropical Grasslands, Savannas & Shrublands	2170611.10563935
16	865493	0	273	101.264578	61.946345	seasconc	163.210923	39.318233	AA_8	Australasia	Temperate Grasslands, Savannas & Shrublands	631022.582964559
17	99967	0	183	52.24203	32.673207	seasconc	84.915237	19.568823	AA_10	Australasia	Montane Grasslands & Shrublands	67647.4404677671
19	1113014	0	271	139.417128	47.108827	seasconc	186.525955	92.308301	AA_12	Australasia	Mediterranean Forests, Woodlands & Scrub	805435.726597712
20	4626700	0	479	212.250291	117.034495	seasconc	329.284786	95.215796	AA_13	Australasia	Deserts & Xeric Shrublands	3580111.63052413
21	31421	0	163	37.827568	24.668058	seasconc	62.495626	13.15951	AA_14	Australasia	Mangroves	26884.7535125501
22	6661401	0	647	190.825428	147.74731	seasconc	338.572738	43.078118	IM_1	IndoMalay	Tropical & Subtropical Moist Broadleaf Forests	5422854.37209134
23	1886721	12	652	361.290436	157.44639	seasconc	518.736826	203.844046	IM_2	IndoMalay	Tropical & Subtropical Dry Broadleaf Forests	1531782.59191699
24	127677	5	479	226.010448	107.249031	seasconc	333.259479	118.761417	IM_3	IndoMalay	Tropical & Subtropical Coniferous Forests	95956.3882790413
25	200216	3	482	183.36578	77.853452	seasconc	261.219232	105.512328	IM_4	IndoMalay	Temperate Broadleaf & Mixed Forests	149970.345753284
26	90962	3	471	177.960533	102.936289	seasconc	280.896822	75.024244	IM_5	IndoMalay	Temperate Conifer Forests	67304.1093393582
27	45388	75	451	339.933969	49.544644	seasconc	389.478613	290.389325	IM_7	IndoMalay	Tropical & Subtropical Grasslands, Savannas & Shrublands	34651.8762386551
28	35520	139	655	500.852703	99.452459	seasconc	600.305162	401.400244	IM_9	IndoMalay	Flooded Grasslands & Savannas	27965.061625446
30	1396261	37	670	357.544433	151.766526	seasconc	509.310959	205.777907	IM_13	IndoMalay	Deserts & Xeric Shrublands	1089110.26176248
31	142941	2	668	229.979845	167.218598	seasconc	397.198443	62.761247	IM_14	IndoMalay	Mangroves	119125.2374617
32	666166	0	355	101.967362	95.121434	seasconc	197.088796	6.845928	PA_1	Palearctic	Tropical & Subtropical Moist Broadleaf Forests	511013.17083952
33	14778591	0	536	101.377444	75.333532	seasconc	176.710976	26.043912	PA_4	Palearctic	Temperate Broadleaf & Mixed Forests	8693080.70914956
34	2890195	0	489	113.654735	84.039288	seasconc	197.694023	29.615447	PA_5	Palearctic	Temperate Conifer Forests	1713206.30862659
35	23673982	0	473	110.497614	54.714842	seasconc	165.212456	55.782772	PA_6	Palearctic	Boreal Forests/Taiga	9974753.84803102
36	8286176	0	581	135.175822	98.200402	seasconc	233.376224	36.97542	PA_8	Palearctic	Temperate Grasslands, Savannas & Shrublands	4720739.03932887
37	526556	1	569	228.217553	127.854972	seasconc	356.072525	100.362581	PA_9	Palearctic	Flooded Grasslands & Savannas	338367.403951761
38	4899545	0	551	162.121142	85.372609	seasconc	247.493751	76.748533	PA_10	Palearctic	Montane Grasslands & Shrublands	3392431.64470598
39	6336055	0	483	126.142742	68.552826	seasconc	194.695568	57.589916	PA_11	Palearctic	Tundra	4057181.56827342
40	3015613	0	574	213.63042	99.156011	seasconc	312.786431	114.474409	PA_12	Palearctic	Mediterranean Forests, Woodlands & Scrub	2055581.75529756
41	24020848	0	636	261.619215	132.641128	seasconc	394.260343	128.978087	PA_13	Palearctic	Deserts & Xeric Shrublands	17403596.330573
42	67273	1	279	122.875046	48.438087	seasconc	171.313133	74.436959	NA_2	Nearctic	Tropical & Subtropical Dry Broadleaf Forests	51094.6339654442
43	375006	0	355	190.600748	61.41074	seasconc	252.011488	129.190008	NA_3	Nearctic	Tropical & Subtropical Coniferous Forests	289049.53675497
44	4419312	0	255	50.123115	29.409287	seasconc	79.532402	20.713828	NA_4	Nearctic	Temperate Broadleaf & Mixed Forests	2842611.26278819
45	3848773	0	430	91.032376	74.299006	seasconc	165.331382	16.73337	NA_5	Nearctic	Temperate Conifer Forests	2306573.43922857
46	11172299	0	303	91.263808	43.7067	seasconc	134.970508	47.557108	NA_6	Nearctic	Boreal Forests/Taiga	5103136.38558615
47	107349	0	186	42.706965	24.220854	seasconc	66.927819	18.486111	NA_7	Nearctic	Tropical & Subtropical Grasslands, Savannas & Shrublands	80803.054655962
48	5021883	0	500	81.241999	61.606682	seasconc	142.848681	19.635317	NA_8	Nearctic	Temperate Grasslands, Savannas & Shrublands	3096877.65556798
49	7526850	0	392	103.184159	48.808589	seasconc	151.992748	54.37557	NA_11	Nearctic	Tundra	4253620.780699
50	173991	1	485	334.86643	93.223868	seasconc	428.090298	241.642562	NA_12	Nearctic	Mediterranean Forests, Woodlands & Scrub	121539.999692215
51	3294261	0	383	141.75709	76.692219	seasconc	218.449309	65.064871	NA_13	Nearctic	Deserts & Xeric Shrublands	2324734.02781372
52	1517251	0	443	186.512489	95.161717	seasconc	281.674206	91.350772	NA_98	Nearctic	Lake	875775.204944069
53	1517896	0	510	201.635875	100.761614	seasconc	302.397489	100.874261	NA_99	Nearctic	Rock & Ice	8632669.43482529
54	11000629	0	459	100.376126	66.500974	seasconc	166.8771	33.875152	NT_1	Neotropics	Tropical & Subtropical Moist Broadleaf Forests	9277768.86643515
55	1386714	0	471	171.212466	104.942556	seasconc	276.155022	66.26991	NT_2	Neotropics	Tropical & Subtropical Dry Broadleaf Forests	1144758.86402722
56	399192	0	432	181.771894	97.536967	seasconc	279.308861	84.234927	NT_3	Neotropics	Tropical & Subtropical Coniferous Forests	327610.676518667
57	690956	0	470	91.626913	96.866709	seasconc	188.493622	-5.239796	NT_4	Neotropics	Temperate Broadleaf & Mixed Forests	413198.920570835
58	4946417	0	411	156.036869	87.763147	seasconc	243.800016	68.273722	NT_7	Neotropics	Tropical & Subtropical Grasslands, Savannas & Shrublands	3993853.751848
59	2478959	0	411	98.781323	54.01256	seasconc	152.793883	44.768763	NT_8	Neotropics	Temperate Grasslands, Savannas & Shrublands	1629667.51758279
60	340291	0	303	144.076969	81.566716	seasconc	225.643685	62.510253	NT_9	Neotropics	Flooded Grasslands & Savannas	270985.872744574
61	1103938	0	548	232.054195	120.061376	seasconc	352.115571	111.992819	NT_10	Neotropics	Montane Grasslands & Shrublands	874747.377543077
62	203097	3	615	347.493631	99.788556	seasconc	447.282187	247.705075	NT_12	Neotropics	Mediterranean Forests, Woodlands & Scrub	148840.281162682
63	1401083	0	657	179.289635	124.056686	seasconc	303.346321	55.232949	NT_13	Neotropics	Deserts & Xeric Shrublands	1178910.87764069
64	151413	0	477	112.894765	87.106312	seasconc	200.001077	25.788453	NT_14	Neotropics	Mangroves	125626.572163706
66	31283	0	108	12.031263	12.30312	seasconc	24.334383	-0.271857000000001	NT_99	Neotropics	Rock & Ice	17425.9514544645
67	35354	0	275	48.634978	37.777727	seasconc	86.412705	10.857251	OC_1	Oceania	Tropical & Subtropical Moist Broadleaf Forests	29041.4567475314
68	18023	0	259	67.822394	29.793784	seasconc	97.616178	38.02861	OC_2	Oceania	Tropical & Subtropical Dry Broadleaf Forests	14716.7680716168
1	4109912	0	3600	1682.184085	885.188087	seastheta	2567.372172	796.995998	AT_1	Afrotropics	Tropical & Subtropical Moist Broadleaf Forests	3493131.82776895
2	236635	0	3599	345.326592	395.947656	seastheta	741.274248	-50.621064	AT_2	Afrotropics	Tropical & Subtropical Dry Broadleaf Forests	195296.351029083
3	16678175	0	3600	1411.098314	913.537136	seastheta	2324.63545	497.561178	AT_7	Afrotropics	Tropical & Subtropical Grasslands, Savannas & Shrublands	14012152.6144706
4	32718	0	3599	1826.6766	516.857917	seastheta	2343.534517	1309.818683	AT_8	Afrotropics	Temperate Grasslands, Savannas & Shrublands	25842.0842717302
5	547700	0	3600	1218.270285	859.161915	seastheta	2077.4322	359.10837	AT_9	Afrotropics	Flooded Grasslands & Savannas	458825.014149343
6	1082136	0	3600	903.904462	910.366603	seastheta	1814.271065	-6.46214100000009	AT_10	Afrotropics	Montane Grasslands & Shrublands	864245.767747328
7	133341	0	3600	2076.636083	738.412951	seastheta	2815.049034	1338.223132	AT_12	Afrotropics	Mediterranean Forests, Woodlands & Scrub	95863.7234657234
8	3035409	0	3600	1072.18347	826.957916	seastheta	1899.141386	245.225554	AT_13	Afrotropics	Deserts & Xeric Shrublands	2408177.6913716
9	90957	0	3600	1806.236452	778.540197	seastheta	2584.776649	1027.696255	AT_14	Afrotropics	Mangroves	76880.1227050211
10	182688	0	3600	1128.269777	1227.504972	seastheta	2355.774749	-99.235195	AT_98	Afrotropics	Lake	155945.223326255
11	29822	1	3600	2040.627557	677.51148	seastheta	2718.139037	1363.116077	AN_11	Antarctic	Tundra	3224184.7464844
12	1358169	0	3600	1053.985685	910.764958	seastheta	1964.750643	143.220727	AA_1	Australasia	Tropical & Subtropical Moist Broadleaf Forests	1160342.82886843
13	104288	1	3599	544.961961	207.098514	seastheta	752.060475	337.863447	AA_2	Australasia	Tropical & Subtropical Dry Broadleaf Forests	88348.3176177127
14	1060843	0	3600	1802.118002	980.803016	seastheta	2782.921018	821.314986	AA_4	Australasia	Temperate Broadleaf & Mixed Forests	736810.28289232
15	2670428	4	3600	459.3569	142.951353	seastheta	602.308253	316.405547	AA_7	Australasia	Tropical & Subtropical Grasslands, Savannas & Shrublands	2170611.10563935
16	865493	0	3600	1084.752142	947.082728	seastheta	2031.83487	137.669414	AA_8	Australasia	Temperate Grasslands, Savannas & Shrublands	631022.582964559
17	99967	0	3600	2220.280012	1002.720676	seastheta	3223.000688	1217.559336	AA_10	Australasia	Montane Grasslands & Shrublands	67647.4404677671
19	1113014	1	3599	2002.742429	235.035088	seastheta	2237.777517	1767.707341	AA_12	Australasia	Mediterranean Forests, Woodlands & Scrub	805435.726597712
20	4626700	0	3600	731.930155	478.109678	seastheta	1210.039833	253.820477	AA_13	Australasia	Deserts & Xeric Shrublands	3580111.63052413
21	31421	0	3600	1340.435123	879.282135	seastheta	2219.717258	461.152988	AA_14	Australasia	Mangroves	26884.7535125501
22	6661401	0	3600	1854.80729	899.134169	seastheta	2753.941459	955.673121	IM_1	IndoMalay	Tropical & Subtropical Moist Broadleaf Forests	5422854.37209134
23	1886721	4	3599	2250.898131	174.041464	seastheta	2424.939595	2076.856667	IM_2	IndoMalay	Tropical & Subtropical Dry Broadleaf Forests	1531782.59191699
24	127677	0	3600	1949.041213	480.004685	seastheta	2429.045898	1469.036528	IM_3	IndoMalay	Tropical & Subtropical Coniferous Forests	95956.3882790413
25	200216	170	3583	1800.592555	293.254826	seastheta	2093.847381	1507.337729	IM_4	IndoMalay	Temperate Broadleaf & Mixed Forests	149970.345753284
26	90962	16	3131	1704.709857	423.849103	seastheta	2128.55896	1280.860754	IM_5	IndoMalay	Temperate Conifer Forests	67304.1093393582
27	45388	1962	2352	2184.45056	61.278052	seastheta	2245.728612	2123.172508	IM_7	IndoMalay	Tropical & Subtropical Grasslands, Savannas & Shrublands	34651.8762386551
28	35520	1803	2766	2242.610051	69.253765	seastheta	2311.863816	2173.356286	IM_9	IndoMalay	Flooded Grasslands & Savannas	27965.061625446
30	1396261	802	3254	2157.197643	195.52521	seastheta	2352.722853	1961.672433	IM_13	IndoMalay	Deserts & Xeric Shrublands	1089110.26176248
31	142941	0	3600	2035.801988	898.921203	seastheta	2934.723191	1136.880785	IM_14	IndoMalay	Mangroves	119125.2374617
32	666166	0	3600	1744.285851	696.608388	seastheta	2440.894239	1047.677463	PA_1	Palearctic	Tropical & Subtropical Moist Broadleaf Forests	511013.17083952
33	14778591	0	3600	1562.404739	1271.04949	seastheta	2833.454229	291.355249	PA_4	Palearctic	Temperate Broadleaf & Mixed Forests	8693080.70914956
34	2890195	0	3600	1590.483327	863.903428	seastheta	2454.386755	726.579899	PA_5	Palearctic	Temperate Conifer Forests	1713206.30862659
35	23673982	0	3600	2704.721565	823.793618	seastheta	3528.515183	1880.927947	PA_6	Palearctic	Boreal Forests/Taiga	9974753.84803102
36	8286176	0	3600	1339.55738	1202.446704	seastheta	2542.004084	137.110676	PA_8	Palearctic	Temperate Grasslands, Savannas & Shrublands	4720739.03932887
37	526556	0	3600	1502.794802	759.32823	seastheta	2262.123032	743.466572	PA_9	Palearctic	Flooded Grasslands & Savannas	338367.403951761
38	4899545	0	3600	1576.570771	503.999624	seastheta	2080.570395	1072.571147	PA_10	Palearctic	Montane Grasslands & Shrublands	3392431.64470598
39	6336055	0	3600	2219.961023	1245.368742	seastheta	3465.329765	974.592281	PA_11	Palearctic	Tundra	4057181.56827342
40	3015613	0	3600	488.173702	476.656825	seastheta	964.830527	11.516877	PA_12	Palearctic	Mediterranean Forests, Woodlands & Scrub	2055581.75529756
41	24020848	0	3600	979.456939	728.868646	seastheta	1708.325585	250.588293	PA_13	Palearctic	Deserts & Xeric Shrublands	17403596.330573
42	67273	0	3600	2782.924457	456.122022	seastheta	3239.046479	2326.802435	NA_2	Nearctic	Tropical & Subtropical Dry Broadleaf Forests	51094.6339654442
43	375006	0	3600	2364.235828	200.259315	seastheta	2564.495143	2163.976513	NA_3	Nearctic	Tropical & Subtropical Coniferous Forests	289049.53675497
44	4419312	0	3600	1053.611603	1023.732808	seastheta	2077.344411	29.8787950000001	NA_4	Nearctic	Temperate Broadleaf & Mixed Forests	2842611.26278819
45	3848773	0	3600	1218.105426	768.265176	seastheta	1986.370602	449.84025	NA_5	Nearctic	Temperate Conifer Forests	2306573.43922857
46	11172299	0	3600	2654.041045	804.882946	seastheta	3458.923991	1849.158099	NA_6	Nearctic	Boreal Forests/Taiga	5103136.38558615
47	107349	0	3600	1469.058855	728.403721	seastheta	2197.462576	740.655134	NA_7	Nearctic	Tropical & Subtropical Grasslands, Savannas & Shrublands	80803.054655962
48	5021883	0	3600	886.045979	715.154946	seastheta	1601.200925	170.891033	NA_8	Nearctic	Temperate Grasslands, Savannas & Shrublands	3096877.65556798
49	7526850	0	3600	2254.703912	1284.464357	seastheta	3539.168269	970.239555	NA_11	Nearctic	Tundra	4253620.780699
50	173991	0	3600	492.547051	346.064705	seastheta	838.611756	146.482346	NA_12	Nearctic	Mediterranean Forests, Woodlands & Scrub	121539.999692215
51	3294261	0	3600	1378.54301	1036.717387	seastheta	2415.260397	341.825623	NA_13	Nearctic	Deserts & Xeric Shrublands	2324734.02781372
52	1517251	0	3600	631.827607	793.436176	seastheta	1425.263783	-161.608569	NA_98	Nearctic	Lake	875775.204944069
53	1517896	0	3600	612.337096	1045.685839	seastheta	1658.022935	-433.348743	NA_99	Nearctic	Rock & Ice	8632669.43482529
54	11000629	0	3600	781.256857	709.87785	seastheta	1491.134707	71.379007	NT_1	Neotropics	Tropical & Subtropical Moist Broadleaf Forests	9277768.86643515
55	1386714	0	3600	1441.658995	958.107978	seastheta	2399.766973	483.551017	NT_2	Neotropics	Tropical & Subtropical Dry Broadleaf Forests	1144758.86402722
56	399192	2	3597	2326.616355	178.156112	seastheta	2504.772467	2148.460243	NT_3	Neotropics	Tropical & Subtropical Coniferous Forests	327610.676518667
57	690956	0	3600	1986.572468	1047.083812	seastheta	3033.65628	939.488656	NT_4	Neotropics	Temperate Broadleaf & Mixed Forests	413198.920570835
58	4946417	0	3600	695.620815	617.269983	seastheta	1312.890798	78.350832	NT_7	Neotropics	Tropical & Subtropical Grasslands, Savannas & Shrublands	3993853.751848
59	2478959	0	3600	2153.645236	466.30087	seastheta	2619.946106	1687.344366	NT_8	Neotropics	Temperate Grasslands, Savannas & Shrublands	1629667.51758279
60	340291	0	3600	811.110126	823.756161	seastheta	1634.866287	-12.646035	NT_9	Neotropics	Flooded Grasslands & Savannas	270985.872744574
61	1103938	0	3600	828.257542	748.415797	seastheta	1576.673339	79.8417449999999	NT_10	Neotropics	Montane Grasslands & Shrublands	874747.377543077
62	203097	2	3560	2041.645514	165.369002	seastheta	2207.014516	1876.276512	NT_12	Neotropics	Mediterranean Forests, Woodlands & Scrub	148840.281162682
63	1401083	0	3600	969.309287	587.455676	seastheta	1556.764963	381.853611	NT_13	Neotropics	Deserts & Xeric Shrublands	1178910.87764069
64	151413	0	3600	2052.387232	838.168019	seastheta	2890.555251	1214.219213	NT_14	Neotropics	Mangroves	125626.572163706
66	31283	0	3600	1453.122047	1473.259799	seastheta	2926.381846	-20.1377519999999	NT_99	Neotropics	Rock & Ice	17425.9514544645
67	35354	0	3600	1458.90004	1312.266527	seastheta	2771.166567	146.633513	OC_1	Oceania	Tropical & Subtropical Moist Broadleaf Forests	29041.4567475314
68	18023	0	3600	981.068468	939.786488	seastheta	1920.854956	41.2819800000001	OC_2	Oceania	Tropical & Subtropical Dry Broadleaf Forests	14716.7680716168
1	4109912	735	9951	6936.682904	1310.047687	meanannual	8246.730591	5626.635217	AT_1	Afrotropics	Tropical & Subtropical Moist Broadleaf Forests	3493131.82776895
2	236635	2101	9051	4302.094348	819.618948	meanannual	5121.713296	3482.4754	AT_2	Afrotropics	Tropical & Subtropical Dry Broadleaf Forests	195296.351029083
3	16678175	858	9590	4749.37944	1539.421743	meanannual	6288.801183	3209.957697	AT_7	Afrotropics	Tropical & Subtropical Grasslands, Savannas & Shrublands	14012152.6144706
4	32718	866	9402	1942.981417	937.493833	meanannual	2880.47525	1005.487584	AT_8	Afrotropics	Temperate Grasslands, Savannas & Shrublands	25842.0842717302
5	547700	2220	8654	4674.294375	912.24065	meanannual	5586.535025	3762.053725	AT_9	Afrotropics	Flooded Grasslands & Savannas	458825.014149343
6	1082136	1663	9864	4861.100484	1262.519485	meanannual	6123.619969	3598.580999	AT_10	Afrotropics	Montane Grasslands & Shrublands	864245.767747328
7	133341	1607	7052	3706.4283	794.189155	meanannual	4500.617455	2912.239145	AT_12	Afrotropics	Mediterranean Forests, Woodlands & Scrub	95863.7234657234
8	3035409	707	7937	2615.100711	955.906832	meanannual	3571.007543	1659.193879	AT_13	Afrotropics	Deserts & Xeric Shrublands	2408177.6913716
9	90957	1569	9402	6172.31925	1874.54466	meanannual	8046.86391	4297.77459	AT_14	Afrotropics	Mangroves	76880.1227050211
10	182688	2410	7976	4703.123018	868.288879	meanannual	5571.411897	3834.834139	AT_98	Afrotropics	Lake	155945.223326255
11	15250247	640	9890	5001.27923	1567.502814	meanannual	6568.782044	3433.776416	AN_11	Antarctic	Tundra	3224184.7464844
12	1358169	3438	9991	8012.385174	948.100552	meanannual	8960.485726	7064.284622	AA_1	Australasia	Tropical & Subtropical Moist Broadleaf Forests	1160342.82886843
13	104288	3831	9835	6564.463764	1167.381236	meanannual	7731.845	5397.082528	AA_2	Australasia	Tropical & Subtropical Dry Broadleaf Forests	88348.3176177127
14	1060843	3020	9102	5670.429861	956.676566	meanannual	6627.106427	4713.753295	AA_4	Australasia	Temperate Broadleaf & Mixed Forests	736810.28289232
15	2670428	1939	8731	4117.86674	987.08521	meanannual	5104.95195	3130.78153	AA_7	Australasia	Tropical & Subtropical Grasslands, Savannas & Shrublands	2170611.10563935
16	865493	2608	8299	3901.798853	861.025457	meanannual	4762.82431	3040.773396	AA_8	Australasia	Temperate Grasslands, Savannas & Shrublands	631022.582964559
17	99967	4530	9972	7031.103054	1384.474836	meanannual	8415.57789	5646.628218	AA_10	Australasia	Montane Grasslands & Shrublands	67647.4404677671
19	1113014	1918	8230	4177.088805	744.904981	meanannual	4921.993786	3432.183824	AA_12	Australasia	Mediterranean Forests, Woodlands & Scrub	805435.726597712
20	4626700	1683	7684	2839.685678	373.277092	meanannual	3212.96277	2466.408586	AA_13	Australasia	Deserts & Xeric Shrublands	3580111.63052413
21	31421	5485	9023	7617.987524	555.686885	meanannual	8173.674409	7062.300639	AA_14	Australasia	Mangroves	26884.7535125501
22	6661401	2645	9935	6677.7585	1450.228876	meanannual	8127.987376	5227.529624	IM_1	IndoMalay	Tropical & Subtropical Moist Broadleaf Forests	5422854.37209134
23	1886721	2747	9318	5215.091721	1344.933885	meanannual	6560.025606	3870.157836	IM_2	IndoMalay	Tropical & Subtropical Dry Broadleaf Forests	1531782.59191699
24	127677	2667	9805	4983.000877	1697.103375	meanannual	6680.104252	3285.897502	IM_3	IndoMalay	Tropical & Subtropical Coniferous Forests	95956.3882790413
25	200216	2057	9698	6149.03248	1634.806562	meanannual	7783.839042	4514.225918	IM_4	IndoMalay	Temperate Broadleaf & Mixed Forests	149970.345753284
26	90962	2648	9950	5813.087124	1942.544351	meanannual	7755.631475	3870.542773	IM_5	IndoMalay	Temperate Conifer Forests	67304.1093393582
27	45388	3248	8685	4080.511126	477.528466	meanannual	4558.039592	3602.98266	IM_7	IndoMalay	Tropical & Subtropical Grasslands, Savannas & Shrublands	34651.8762386551
28	35520	2556	5946	3302.049099	384.682405	meanannual	3686.731504	2917.366694	IM_9	IndoMalay	Flooded Grasslands & Savannas	27965.061625446
30	1396261	1768	7726	3761.015647	1128.053356	meanannual	4889.069003	2632.962291	IM_13	IndoMalay	Deserts & Xeric Shrublands	1089110.26176248
31	142941	1642	9387	6445.707082	1388.684215	meanannual	7834.391297	5057.022867	IM_14	IndoMalay	Mangroves	119125.2374617
32	666166	4234	9058	7213.40829	923.322292	meanannual	8136.730582	6290.085998	PA_1	Palearctic	Tropical & Subtropical Moist Broadleaf Forests	511013.17083952
33	14778591	1475	10000	6264.980692	1086.66362	meanannual	7351.644312	5178.317072	PA_4	Palearctic	Temperate Broadleaf & Mixed Forests	8693080.70914956
34	2891794	2180	10000	6092.62945	1233.844418	meanannual	7326.473868	4858.785032	PA_5	Palearctic	Temperate Conifer Forests	1713206.30862659
35	24585235	3024	9950	5925.732794	886.917925	meanannual	6812.650719	5038.814869	PA_6	Palearctic	Boreal Forests/Taiga	9974753.84803102
36	8286176	1463	9655	5170.894254	970.518296	meanannual	6141.41255	4200.375958	PA_8	Palearctic	Temperate Grasslands, Savannas & Shrublands	4720739.03932887
37	526657	670	6769	3813.255591	1385.865104	meanannual	5199.120695	2427.390487	PA_9	Palearctic	Flooded Grasslands & Savannas	338367.403951761
38	4899545	1522	10000	5309.277303	1352.438955	meanannual	6661.716258	3956.838348	PA_10	Palearctic	Montane Grasslands & Shrublands	3392431.64470598
39	13143262	3018	9906	5894.601372	873.848883	meanannual	6768.450255	5020.752489	PA_11	Palearctic	Tundra	4057181.56827342
40	3015613	1264	9184	4253.815036	995.505706	meanannual	5249.320742	3258.30933	PA_12	Palearctic	Mediterranean Forests, Woodlands & Scrub	2055581.75529756
41	24050470	464	9932	2560.328653	1224.504266	meanannual	3784.832919	1335.824387	PA_13	Palearctic	Deserts & Xeric Shrublands	17403596.330573
42	67273	2010	3772	2685.835432	312.572384	meanannual	2998.407816	2373.263048	NA_2	Nearctic	Tropical & Subtropical Dry Broadleaf Forests	51094.6339654442
43	375006	2214	7943	4192.884799	743.591521	meanannual	4936.47632	3449.293278	NA_3	Nearctic	Tropical & Subtropical Coniferous Forests	289049.53675497
44	4419312	4527	8774	6289.514643	587.45057	meanannual	6876.965213	5702.064073	NA_4	Nearctic	Temperate Broadleaf & Mixed Forests	2842611.26278819
45	3848773	1972	9744	6099.578963	1087.412355	meanannual	7186.991318	5012.166608	NA_5	Nearctic	Temperate Conifer Forests	2306573.43922857
46	11172313	3510	9988	6061.955319	846.854413	meanannual	6908.809732	5215.100906	NA_6	Nearctic	Boreal Forests/Taiga	5103136.38558615
47	107349	3941	6653	5593.321456	476.057721	meanannual	6069.379177	5117.263735	NA_7	Nearctic	Tropical & Subtropical Grasslands, Savannas & Shrublands	80803.054655962
48	5021883	2286	6923	5061.313577	770.302692	meanannual	5831.616269	4291.010885	NA_8	Nearctic	Temperate Grasslands, Savannas & Shrublands	3096877.65556798
49	14231614	1413	9996	5483.491736	1302.81667	meanannual	6786.308406	4180.675066	NA_11	Nearctic	Tundra	4253620.780699
50	173991	1944	7084	2883.40205	438.055921	meanannual	3321.457971	2445.346129	NA_12	Nearctic	Mediterranean Forests, Woodlands & Scrub	121539.999692215
51	3294261	1467	8883	3607.659656	1000.44791	meanannual	4608.107566	2607.211746	NA_13	Nearctic	Deserts & Xeric Shrublands	2324734.02781372
52	1517251	2737	8595	5419.437937	685.763331	meanannual	6105.201268	4733.674606	NA_98	Nearctic	Lake	875775.204944069
53	79364280	169	10000	2634.751453	1212.012035	meanannual	3846.763488	1422.739418	NA_99	Nearctic	Rock & Ice	8632669.43482529
54	11000629	2631	10000	7022.063553	931.266414	meanannual	7953.329967	6090.797139	NT_1	Neotropics	Tropical & Subtropical Moist Broadleaf Forests	9277768.86643515
55	1386714	2122	9919	5579.574414	1459.9455	meanannual	7039.519914	4119.628914	NT_2	Neotropics	Tropical & Subtropical Dry Broadleaf Forests	1144758.86402722
56	399192	2585	9919	6001.259369	1255.768047	meanannual	7257.027416	4745.491322	NT_3	Neotropics	Tropical & Subtropical Coniferous Forests	327610.676518667
57	690956	1964	10000	7066.897011	1544.120605	meanannual	8611.017616	5522.776406	NT_4	Neotropics	Temperate Broadleaf & Mixed Forests	413198.920570835
58	4946417	2279	9671	5713.323255	932.825836	meanannual	6646.149091	4780.497419	NT_7	Neotropics	Tropical & Subtropical Grasslands, Savannas & Shrublands	3993853.751848
59	2478959	2085	9943	4828.592388	902.08132	meanannual	5730.673708	3926.511068	NT_8	Neotropics	Temperate Grasslands, Savannas & Shrublands	1629667.51758279
60	340291	3038	9341	5313.454205	636.794729	meanannual	5950.248934	4676.659476	NT_9	Neotropics	Flooded Grasslands & Savannas	270985.872744574
61	1103938	649	10000	4155.702395	2224.462695	meanannual	6380.16509	1931.2397	NT_10	Neotropics	Montane Grasslands & Shrublands	874747.377543077
62	203097	377	7595	2321.92738	1410.534946	meanannual	3732.462326	911.392434	NT_12	Neotropics	Mediterranean Forests, Woodlands & Scrub	148840.281162682
63	1401083	329	9849	5184.612314	1905.540874	meanannual	7090.153188	3279.07144	NT_13	Neotropics	Deserts & Xeric Shrublands	1178910.87764069
64	151413	1745	9525	5618.364064	1431.919752	meanannual	7050.283816	4186.444312	NT_14	Neotropics	Mangroves	125626.572163706
66	31283	6290	10000	9454.069654	621.660039	meanannual	10075.729693	8832.409615	NT_99	Neotropics	Rock & Ice	17425.9514544645
67	35354	1886	9641	7119.750438	1378.139617	meanannual	8497.890055	5741.610821	OC_1	Oceania	Tropical & Subtropical Moist Broadleaf Forests	29041.4567475314
68	18023	2399	9438	6604.107474	1332.653758	meanannual	7936.761232	5271.453716	OC_2	Oceania	Tropical & Subtropical Dry Broadleaf Forests	14716.7680716168
1	4109912	58	2123	456.017682	356.56377	mean_1deg_sd	812.581452	99.453912	AT_1	Afrotropics	Tropical & Subtropical Moist Broadleaf Forests	3493131.82776895
2	236635	76	1699	540.711801	308.362345	mean_1deg_sd	849.074146	232.349456	AT_2	Afrotropics	Tropical & Subtropical Dry Broadleaf Forests	195296.351029083
3	16678175	39	1948	265.745016	205.600521	mean_1deg_sd	471.345537	60.144495	AT_7	Afrotropics	Tropical & Subtropical Grasslands, Savannas & Shrublands	14012152.6144706
4	32718	91	1030	549.270891	245.768197	mean_1deg_sd	795.039088	303.502694	AT_8	Afrotropics	Temperate Grasslands, Savannas & Shrublands	25842.0842717302
5	547700	66	1532	272.924148	197.678905	mean_1deg_sd	470.603053	75.245243	AT_9	Afrotropics	Flooded Grasslands & Savannas	458825.014149343
6	1082136	68	1952	589.443996	434.386695	mean_1deg_sd	1023.830691	155.057301	AT_10	Afrotropics	Montane Grasslands & Shrublands	864245.767747328
7	133341	134	909	446.30557	167.560081	mean_1deg_sd	613.865651	278.745489	AT_12	Afrotropics	Mediterranean Forests, Woodlands & Scrub	95863.7234657234
8	3035409	41	2076	358.127352	326.403215	mean_1deg_sd	684.530567	31.724137	AT_13	Afrotropics	Deserts & Xeric Shrublands	2408177.6913716
9	90957	110	1899	667.635795	380.227986	mean_1deg_sd	1047.863781	287.407809	AT_14	Afrotropics	Mangroves	76880.1227050211
10	182688	159	1736	688.139823	350.054486	mean_1deg_sd	1038.194309	338.085337	AT_98	Afrotropics	Lake	155945.223326255
11	15250247	34	2442	624.196954	375.264239	mean_1deg_sd	999.461193	248.932715	AN_11	Antarctic	Tundra	3224184.7464844
12	1358169	74	1635	764.863231	319.157891	mean_1deg_sd	1084.021122	445.70534	AA_1	Australasia	Tropical & Subtropical Moist Broadleaf Forests	1160342.82886843
13	104288	359	2120	1353.98927	299.991034	mean_1deg_sd	1653.980304	1053.998236	AA_2	Australasia	Tropical & Subtropical Dry Broadleaf Forests	88348.3176177127
14	1060843	59	1458	443.111244	222.383906	mean_1deg_sd	665.49515	220.727338	AA_4	Australasia	Temperate Broadleaf & Mixed Forests	736810.28289232
15	2670428	40	1102	208.535756	151.719468	mean_1deg_sd	360.255224	56.816288	AA_7	Australasia	Tropical & Subtropical Grasslands, Savannas & Shrublands	2170611.10563935
16	865493	50	1332	158.745317	137.420799	mean_1deg_sd	296.166116	21.324518	AA_8	Australasia	Temperate Grasslands, Savannas & Shrublands	631022.582964559
17	99967	315	1429	783.84861	240.549658	mean_1deg_sd	1024.398268	543.298952	AA_10	Australasia	Montane Grasslands & Shrublands	67647.4404677671
19	1113014	58	655	189.953066	89.35864	mean_1deg_sd	279.311706	100.594426	AA_12	Australasia	Mediterranean Forests, Woodlands & Scrub	805435.726597712
20	4626700	33	560	97.73735	53.455721	mean_1deg_sd	151.193071	44.281629	AA_13	Australasia	Deserts & Xeric Shrublands	3580111.63052413
21	31421	156	1528	537.218039	212.758611	mean_1deg_sd	749.97665	324.459428	AA_14	Australasia	Mangroves	26884.7535125501
22	6661401	46	2139	458.10931	268.018234	mean_1deg_sd	726.127544	190.091076	IM_1	IndoMalay	Tropical & Subtropical Moist Broadleaf Forests	5422854.37209134
23	1886721	43	1023	259.326082	174.01263	mean_1deg_sd	433.338712	85.313452	IM_2	IndoMalay	Tropical & Subtropical Dry Broadleaf Forests	1531782.59191699
24	127677	152	2146	936.247453	346.232227	mean_1deg_sd	1282.47968	590.015226	IM_3	IndoMalay	Tropical & Subtropical Coniferous Forests	95956.3882790413
25	200216	190	2083	1134.121204	244.111366	mean_1deg_sd	1378.23257	890.009838	IM_4	IndoMalay	Temperate Broadleaf & Mixed Forests	149970.345753284
26	90962	159	2209	1021.797234	405.587341	mean_1deg_sd	1427.384575	616.209893	IM_5	IndoMalay	Temperate Conifer Forests	67304.1093393582
27	45388	147	1774	712.630409	366.962398	mean_1deg_sd	1079.592807	345.668011	IM_7	IndoMalay	Tropical & Subtropical Grasslands, Savannas & Shrublands	34651.8762386551
28	35520	119	434	282.267202	86.186596	mean_1deg_sd	368.453798	196.080606	IM_9	IndoMalay	Flooded Grasslands & Savannas	27965.061625446
30	1396261	44	1441	190.601122	124.585535	mean_1deg_sd	315.186657	66.015587	IM_13	IndoMalay	Deserts & Xeric Shrublands	1089110.26176248
31	142941	138	1097	441.848098	190.819568	mean_1deg_sd	632.667666	251.02853	IM_14	IndoMalay	Mangroves	119125.2374617
32	666166	83	893	342.35204	149.044688	mean_1deg_sd	491.396728	193.307352	PA_1	Palearctic	Tropical & Subtropical Moist Broadleaf Forests	511013.17083952
33	14778591	45	1713	253.552495	226.2098	mean_1deg_sd	479.762295	27.342695	PA_4	Palearctic	Temperate Broadleaf & Mixed Forests	8693080.70914956
34	2891794	57	1913	550.347766	329.481937	mean_1deg_sd	879.829703	220.865829	PA_5	Palearctic	Temperate Conifer Forests	1713206.30862659
35	24585235	43	1520	251.061065	166.224821	mean_1deg_sd	417.285886	84.836244	PA_6	Palearctic	Boreal Forests/Taiga	9974753.84803102
36	8286176	43	2131	244.410494	258.941597	mean_1deg_sd	503.352091	-14.531103	PA_8	Palearctic	Temperate Grasslands, Savannas & Shrublands	4720739.03932887
37	526657	45	718	178.967744	93.816976	mean_1deg_sd	272.78472	85.150768	PA_9	Palearctic	Flooded Grasslands & Savannas	338367.403951761
38	4899545	46	2248	713.048506	382.654217	mean_1deg_sd	1095.702723	330.394289	PA_10	Palearctic	Montane Grasslands & Shrublands	3392431.64470598
39	13143281	44	1197	382.107968	188.456045	mean_1deg_sd	570.564013	193.651923	PA_11	Palearctic	Tundra	4057181.56827342
40	3015613	48	1614	451.007321	255.36526	mean_1deg_sd	706.372581	195.642061	PA_12	Palearctic	Mediterranean Forests, Woodlands & Scrub	2055581.75529756
41	24050470	23	2056	182.512384	191.391352	mean_1deg_sd	373.903736	-8.87896800000001	PA_13	Palearctic	Deserts & Xeric Shrublands	17403596.330573
42	67273	100	591	249.394051	79.749951	mean_1deg_sd	329.144002	169.6441	NA_2	Nearctic	Tropical & Subtropical Dry Broadleaf Forests	51094.6339654442
43	375006	99	1214	444.582615	134.791087	mean_1deg_sd	579.373702	309.791528	NA_3	Nearctic	Tropical & Subtropical Coniferous Forests	289049.53675497
44	4419312	39	642	165.373908	90.762197	mean_1deg_sd	256.136105	74.611711	NA_4	Nearctic	Temperate Broadleaf & Mixed Forests	2842611.26278819
45	3848773	58	2171	397.123299	239.34423	mean_1deg_sd	636.467529	157.779069	NA_5	Nearctic	Temperate Conifer Forests	2306573.43922857
46	11172313	58	1406	197.552388	127.330701	mean_1deg_sd	324.883089	70.221687	NA_6	Nearctic	Boreal Forests/Taiga	5103136.38558615
47	107349	86	720	392.963018	164.985421	mean_1deg_sd	557.948439	227.977597	NA_7	Nearctic	Tropical & Subtropical Grasslands, Savannas & Shrublands	80803.054655962
48	5021883	39	1160	117.130362	91.910719	mean_1deg_sd	209.041081	25.219643	NA_8	Nearctic	Temperate Grasslands, Savannas & Shrublands	3096877.65556798
49	14231614	48	1906	454.559454	247.98866	mean_1deg_sd	702.548114	206.570794	NA_11	Nearctic	Tundra	4253620.780699
50	173991	105	1660	485.304113	247.401709	mean_1deg_sd	732.705822	237.902404	NA_12	Nearctic	Mediterranean Forests, Woodlands & Scrub	121539.999692215
51	3294261	70	2188	349.81349	205.857548	mean_1deg_sd	555.671038	143.955942	NA_13	Nearctic	Deserts & Xeric Shrublands	2324734.02781372
52	1517251	31	2101	214.568027	185.627506	mean_1deg_sd	400.195533	28.940521	NA_98	Nearctic	Lake	875775.204944069
53	79364280	28	2300	268.622954	231.020948	mean_1deg_sd	499.643902	37.602006	NA_99	Nearctic	Rock & Ice	8632669.43482529
54	11000629	57	2229	402.323618	321.993901	mean_1deg_sd	724.317519	80.329717	NT_1	Neotropics	Tropical & Subtropical Moist Broadleaf Forests	9277768.86643515
55	1386714	79	2226	654.629939	427.090279	mean_1deg_sd	1081.720218	227.53966	NT_2	Neotropics	Tropical & Subtropical Dry Broadleaf Forests	1144758.86402722
56	399192	140	2111	924.429427	316.48486	mean_1deg_sd	1240.914287	607.944567	NT_3	Neotropics	Tropical & Subtropical Coniferous Forests	327610.676518667
57	690956	83	2097	631.618976	291.730056	mean_1deg_sd	923.349032	339.88892	NT_4	Neotropics	Temperate Broadleaf & Mixed Forests	413198.920570835
58	4946417	45	1364	241.796177	152.188535	mean_1deg_sd	393.984712	89.607642	NT_7	Neotropics	Tropical & Subtropical Grasslands, Savannas & Shrublands	3993853.751848
59	2478959	40	2065	194.811253	207.187355	mean_1deg_sd	401.998608	-12.376102	NT_8	Neotropics	Temperate Grasslands, Savannas & Shrublands	1629667.51758279
60	340291	52	1982	269.998613	210.875667	mean_1deg_sd	480.87428	59.122946	NT_9	Neotropics	Flooded Grasslands & Savannas	270985.872744574
61	1103938	67	2421	887.559123	472.813313	mean_1deg_sd	1360.372436	414.74581	NT_10	Neotropics	Montane Grasslands & Shrublands	874747.377543077
62	203097	74	2414	750.99965	582.361829	mean_1deg_sd	1333.361479	168.637821	NT_12	Neotropics	Mediterranean Forests, Woodlands & Scrub	148840.281162682
63	1401083	49	2058	574.710219	422.610764	mean_1deg_sd	997.320983	152.099455	NT_13	Neotropics	Deserts & Xeric Shrublands	1178910.87764069
64	151413	126	2165	958.941346	342.472707	mean_1deg_sd	1301.414053	616.468639	NT_14	Neotropics	Mangroves	125626.572163706
66	31283	420	1461	834.915769	193.190413	mean_1deg_sd	1028.106182	641.725356	NT_99	Neotropics	Rock & Ice	17425.9514544645
67	35361	45	2391	984.586324	543.230852	mean_1deg_sd	1527.817176	441.355472	OC_1	Oceania	Tropical & Subtropical Moist Broadleaf Forests	29041.4567475314
68	18023	64	2425	1438.512401	567.297025	mean_1deg_sd	2005.809426	871.215376	OC_2	Oceania	Tropical & Subtropical Dry Broadleaf Forests	14716.7680716168
1	4109912	0	9959	6091.45152	1869.375232	MCD09_mean_01	7960.826752	4222.076288	AT_1	Afrotropics	Tropical & Subtropical Moist Broadleaf Forests	3493131.82776895
2	236635	2452	9765	7671.51159	871.623974	MCD09_mean_01	8543.135564	6799.887616	AT_2	Afrotropics	Tropical & Subtropical Dry Broadleaf Forests	195296.351029083
3	16678175	30	9820	4423.538189	2772.175969	MCD09_mean_01	7195.714158	1651.36222	AT_7	Afrotropics	Tropical & Subtropical Grasslands, Savannas & Shrublands	14012152.6144706
4	32718	907	9138	2011.286326	904.662346	MCD09_mean_01	2915.948672	1106.62398	AT_8	Afrotropics	Temperate Grasslands, Savannas & Shrublands	25842.0842717302
5	547700	904	9809	4821.959312	2383.972986	MCD09_mean_01	7205.932298	2437.986326	AT_9	Afrotropics	Flooded Grasslands & Savannas	458825.014149343
6	1082136	41	10000	5370.710725	2059.286581	MCD09_mean_01	7429.997306	3311.424144	AT_10	Afrotropics	Montane Grasslands & Shrublands	864245.767747328
7	133341	565	7431	2833.70208	1339.964078	MCD09_mean_01	4173.666158	1493.738002	AT_12	Afrotropics	Mediterranean Forests, Woodlands & Scrub	95863.7234657234
8	3035409	101	8864	3504.478361	1781.659292	MCD09_mean_01	5286.137653	1722.819069	AT_13	Afrotropics	Deserts & Xeric Shrublands	2408177.6913716
9	90957	816	9428	5250.349594	1796.989796	MCD09_mean_01	7047.33939	3453.359798	AT_14	Afrotropics	Mangroves	76880.1227050211
10	182688	918	9236	5348.686717	1914.199996	MCD09_mean_01	7262.886713	3434.486721	AT_98	Afrotropics	Lake	155945.223326255
11	15250247	80	10000	3442.469176	1738.951027	MCD09_mean_01	5181.420203	1703.518149	AN_11	Antarctic	Tundra	3224184.7464844
12	1358169	4800	10000	8610.706988	731.546336	MCD09_mean_01	9342.253324	7879.160652	AA_1	Australasia	Tropical & Subtropical Moist Broadleaf Forests	1160342.82886843
13	104288	4568	10000	8772.979116	736.812699	MCD09_mean_01	9509.791815	8036.166417	AA_2	Australasia	Tropical & Subtropical Dry Broadleaf Forests	88348.3176177127
14	1060843	2318	9241	5153.278555	1224.515465	MCD09_mean_01	6377.79402	3928.76309	AA_4	Australasia	Temperate Broadleaf & Mixed Forests	736810.28289232
15	2670428	3752	9578	6976.223457	1126.404114	MCD09_mean_01	8102.627571	5849.819343	AA_7	Australasia	Tropical & Subtropical Grasslands, Savannas & Shrublands	2170611.10563935
16	865493	1971	8117	4022.59607	1029.492524	MCD09_mean_01	5052.088594	2993.103546	AA_8	Australasia	Temperate Grasslands, Savannas & Shrublands	631022.582964559
17	99967	3222	10000	6631.434223	1784.693585	MCD09_mean_01	8416.127808	4846.740638	AA_10	Australasia	Montane Grasslands & Shrublands	67647.4404677671
19	1113014	1360	7572	2714.928957	568.757514	MCD09_mean_01	3283.686471	2146.171443	AA_12	Australasia	Mediterranean Forests, Woodlands & Scrub	805435.726597712
20	4626700	1223	7084	3517.023683	1039.314839	MCD09_mean_01	4556.338522	2477.708844	AA_13	Australasia	Deserts & Xeric Shrublands	3580111.63052413
21	31421	6089	9622	7998.205468	614.778214	MCD09_mean_01	8612.983682	7383.427254	AA_14	Australasia	Mangroves	26884.7535125501
22	6661401	402	10000	5614.132352	2821.572315	MCD09_mean_01	8435.704667	2792.560037	IM_1	IndoMalay	Tropical & Subtropical Moist Broadleaf Forests	5422854.37209134
23	1886721	369	9087	2641.138838	1624.588628	MCD09_mean_01	4265.727466	1016.55021	IM_2	IndoMalay	Tropical & Subtropical Dry Broadleaf Forests	1531782.59191699
24	127677	1278	9994	3888.912741	1635.219036	MCD09_mean_01	5524.131777	2253.693705	IM_3	IndoMalay	Tropical & Subtropical Coniferous Forests	95956.3882790413
25	200216	1146	9943	4625.386383	1456.59446	MCD09_mean_01	6081.980843	3168.791923	IM_4	IndoMalay	Temperate Broadleaf & Mixed Forests	149970.345753284
26	90962	1419	9948	4520.038939	1516.713468	MCD09_mean_01	6036.752407	3003.325471	IM_5	IndoMalay	Temperate Conifer Forests	67304.1093393582
27	45388	1547	7403	3617.814466	963.040302	MCD09_mean_01	4580.854768	2654.774164	IM_7	IndoMalay	Tropical & Subtropical Grasslands, Savannas & Shrublands	34651.8762386551
28	35520	566	6158	1769.925394	811.913336	MCD09_mean_01	2581.83873	958.012058	IM_9	IndoMalay	Flooded Grasslands & Savannas	27965.061625446
30	1396261	415	7630	2342.526096	1206.08252	MCD09_mean_01	3548.608616	1136.443576	IM_13	IndoMalay	Deserts & Xeric Shrublands	1089110.26176248
31	142941	548	9702	4895.315956	3037.872076	MCD09_mean_01	7933.188032	1857.44388	IM_14	IndoMalay	Mangroves	119125.2374617
32	666166	1272	9032	6376.450608	2155.749338	MCD09_mean_01	8532.199946	4220.70127	PA_1	Palearctic	Tropical & Subtropical Moist Broadleaf Forests	511013.17083952
33	14778591	1265	10000	6497.448907	1770.75295	MCD09_mean_01	8268.201857	4726.695957	PA_4	Palearctic	Temperate Broadleaf & Mixed Forests	8693080.70914956
34	2891794	1248	10000	5542.837138	2090.272861	MCD09_mean_01	7633.109999	3452.564277	PA_5	Palearctic	Temperate Conifer Forests	1713206.30862659
35	24585235	499	10000	5753.343308	1812.887094	MCD09_mean_01	7566.230402	3940.456214	PA_6	Palearctic	Boreal Forests/Taiga	9974753.84803102
36	8286176	1081	10000	5642.505434	1901.868488	MCD09_mean_01	7544.373922	3740.636946	PA_8	Palearctic	Temperate Grasslands, Savannas & Shrublands	4720739.03932887
37	526657	1058	7360	3099.295082	902.785272	MCD09_mean_01	4002.080354	2196.50981	PA_9	Palearctic	Flooded Grasslands & Savannas	338367.403951761
38	4899545	902	10000	4553.665408	1478.38116	MCD09_mean_01	6032.046568	3075.284248	PA_10	Palearctic	Montane Grasslands & Shrublands	3392431.64470598
39	10943238	457	10000	6519.372733	1963.933111	MCD09_mean_01	8483.305844	4555.439622	PA_11	Palearctic	Tundra	4057181.56827342
40	3015613	1330	10000	5461.698022	1363.553484	MCD09_mean_01	6825.251506	4098.144538	PA_12	Palearctic	Mediterranean Forests, Woodlands & Scrub	2055581.75529756
41	24050470	237	10000	3299.839775	1812.290722	MCD09_mean_01	5112.130497	1487.549053	PA_13	Palearctic	Deserts & Xeric Shrublands	17403596.330573
42	67273	2185	4550	2932.024661	265.835204	MCD09_mean_01	3197.859865	2666.189457	NA_2	Nearctic	Tropical & Subtropical Dry Broadleaf Forests	51094.6339654442
43	375006	2429	8076	3848.913428	625.710614	MCD09_mean_01	4474.624042	3223.202814	NA_3	Nearctic	Tropical & Subtropical Coniferous Forests	289049.53675497
44	4419312	4462	9837	6684.959644	1064.335866	MCD09_mean_01	7749.29551	5620.623778	NA_4	Nearctic	Temperate Broadleaf & Mixed Forests	2842611.26278819
45	3848773	2275	9997	6270.405107	1225.408984	MCD09_mean_01	7495.814091	5044.996123	NA_5	Nearctic	Temperate Conifer Forests	2306573.43922857
46	11172313	2246	10000	5928.428327	1230.299314	MCD09_mean_01	7158.727641	4698.129013	NA_6	Nearctic	Boreal Forests/Taiga	5103136.38558615
47	107349	4945	7649	5793.70173	291.146452	MCD09_mean_01	6084.848182	5502.555278	NA_7	Nearctic	Tropical & Subtropical Grasslands, Savannas & Shrublands	80803.054655962
48	5021883	2162	8975	5422.828487	1045.338322	MCD09_mean_01	6468.166809	4377.490165	NA_8	Nearctic	Temperate Grasslands, Savannas & Shrublands	3096877.65556798
49	10829933	1261	10000	6469.779863	1465.178488	MCD09_mean_01	7934.958351	5004.601375	NA_11	Nearctic	Tundra	4253620.780699
50	173991	2690	8894	4258.25987	685.665674	MCD09_mean_01	4943.925544	3572.594196	NA_12	Nearctic	Mediterranean Forests, Woodlands & Scrub	121539.999692215
51	3294261	1782	9482	3974.010173	1233.988311	MCD09_mean_01	5207.998484	2740.021862	NA_13	Nearctic	Deserts & Xeric Shrublands	2324734.02781372
52	1517251	2496	9920	7015.234726	1253.75897	MCD09_mean_01	8268.993696	5761.475756	NA_98	Nearctic	Lake	875775.204944069
53	74112861	0	10000	727.558171	1582.334249	MCD09_mean_01	2309.89242	-854.776078	NA_99	Nearctic	Rock & Ice	8632669.43482529
54	11000629	784	10000	7742.090381	1017.755321	MCD09_mean_01	8759.845702	6724.33506	NT_1	Neotropics	Tropical & Subtropical Moist Broadleaf Forests	9277768.86643515
55	1386714	576	10000	5815.709262	2135.8938	MCD09_mean_01	7951.603062	3679.815462	NT_2	Neotropics	Tropical & Subtropical Dry Broadleaf Forests	1144758.86402722
56	399192	1163	9888	4852.290983	1610.737316	MCD09_mean_01	6463.028299	3241.553667	NT_3	Neotropics	Tropical & Subtropical Coniferous Forests	327610.676518667
57	690956	216	10000	6233.825676	2576.81933	MCD09_mean_01	8810.645006	3657.006346	NT_4	Neotropics	Temperate Broadleaf & Mixed Forests	413198.920570835
58	4946417	1657	9724	6779.978032	1442.458871	MCD09_mean_01	8222.436903	5337.519161	NT_7	Neotropics	Tropical & Subtropical Grasslands, Savannas & Shrublands	3993853.751848
59	2478959	1087	10000	3889.201814	1234.256643	MCD09_mean_01	5123.458457	2654.945171	NT_8	Neotropics	Temperate Grasslands, Savannas & Shrublands	1629667.51758279
60	340291	1504	9573	6436.963073	1497.514109	MCD09_mean_01	7934.477182	4939.448964	NT_9	Neotropics	Flooded Grasslands & Savannas	270985.872744574
61	1103938	208	10000	5597.531344	2451.707214	MCD09_mean_01	8049.238558	3145.82413	NT_10	Neotropics	Montane Grasslands & Shrublands	874747.377543077
62	203097	74	5875	947.662285	783.696106	MCD09_mean_01	1731.358391	163.966179	NT_12	Neotropics	Mediterranean Forests, Woodlands & Scrub	148840.281162682
63	1401083	286	9903	6096.784257	2062.070286	MCD09_mean_01	8158.854543	4034.713971	NT_13	Neotropics	Deserts & Xeric Shrublands	1178910.87764069
64	151413	491	9829	5401.490962	1911.866054	MCD09_mean_01	7313.357016	3489.624908	NT_14	Neotropics	Mangroves	125626.572163706
66	31283	5511	10000	9635.6968	620.119833	MCD09_mean_01	10255.816633	9015.576967	NT_99	Neotropics	Rock & Ice	17425.9514544645
67	35354	2068	9798	7334.252418	1391.603625	MCD09_mean_01	8725.856043	5942.648793	OC_1	Oceania	Tropical & Subtropical Moist Broadleaf Forests	29041.4567475314
68	18023	1847	9588	6506.140265	1727.404321	MCD09_mean_01	8233.544586	4778.735944	OC_2	Oceania	Tropical & Subtropical Dry Broadleaf Forests	14716.7680716168
1	4109912	0	10000	6821.13858	1688.278927	MCD09_mean_02	8509.417507	5132.859653	AT_1	Afrotropics	Tropical & Subtropical Moist Broadleaf Forests	3493131.82776895
2	236635	1491	9661	6994.210772	1049.547242	MCD09_mean_02	8043.758014	5944.66353	AT_2	Afrotropics	Tropical & Subtropical Dry Broadleaf Forests	195296.351029083
3	16678175	0	9638	4572.042081	2570.876866	MCD09_mean_02	7142.918947	2001.165215	AT_7	Afrotropics	Tropical & Subtropical Grasslands, Savannas & Shrublands	14012152.6144706
4	32718	545	9120	1385.601229	842.274605	MCD09_mean_02	2227.875834	543.326624	AT_8	Afrotropics	Temperate Grasslands, Savannas & Shrublands	25842.0842717302
5	547700	1230	9775	4881.157077	1824.413414	MCD09_mean_02	6705.570491	3056.743663	AT_9	Afrotropics	Flooded Grasslands & Savannas	458825.014149343
6	1082136	0	9989	5156.240059	1863.473089	MCD09_mean_02	7019.713148	3292.76697	AT_10	Afrotropics	Montane Grasslands & Shrublands	864245.767747328
7	133341	674	7391	2839.599066	1298.7305	MCD09_mean_02	4138.329566	1540.868566	AT_12	Afrotropics	Mediterranean Forests, Woodlands & Scrub	95863.7234657234
8	3035409	149	8335	3427.21441	1776.518392	MCD09_mean_02	5203.732802	1650.696018	AT_13	Afrotropics	Deserts & Xeric Shrublands	2408177.6913716
9	90957	1311	9576	5586.061776	2164.708184	MCD09_mean_02	7750.76996	3421.353592	AT_14	Afrotropics	Mangroves	76880.1227050211
10	182688	1380	9064	5666.739364	1450.055619	MCD09_mean_02	7116.794983	4216.683745	AT_98	Afrotropics	Lake	155945.223326255
11	15250247	206	10000	4162.439105	1939.054451	MCD09_mean_02	6101.493556	2223.384654	AN_11	Antarctic	Tundra	3224184.7464844
12	1358169	4224	10000	8473.79586	759.364916	MCD09_mean_02	9233.160776	7714.430944	AA_1	Australasia	Tropical & Subtropical Moist Broadleaf Forests	1160342.82886843
13	104288	4437	10000	8444.372066	847.532125	MCD09_mean_02	9291.904191	7596.839941	AA_2	Australasia	Tropical & Subtropical Dry Broadleaf Forests	88348.3176177127
14	1060843	2985	9238	5748.668743	1022.219189	MCD09_mean_02	6770.887932	4726.449554	AA_4	Australasia	Temperate Broadleaf & Mixed Forests	736810.28289232
15	2670428	3263	9368	6541.514971	1042.636948	MCD09_mean_02	7584.151919	5498.878023	AA_7	Australasia	Tropical & Subtropical Grasslands, Savannas & Shrublands	2170611.10563935
16	865493	2748	8010	4600.086494	735.410645	MCD09_mean_02	5335.497139	3864.675849	AA_8	Australasia	Temperate Grasslands, Savannas & Shrublands	631022.582964559
17	99967	3855	10000	6625.079576	1710.862496	MCD09_mean_02	8335.942072	4914.21708	AA_10	Australasia	Montane Grasslands & Shrublands	67647.4404677671
19	1113014	1422	8021	3541.33019	617.410041	MCD09_mean_02	4158.740231	2923.920149	AA_12	Australasia	Mediterranean Forests, Woodlands & Scrub	805435.726597712
20	4626700	1363	7026	3912.850479	729.446693	MCD09_mean_02	4642.297172	3183.403786	AA_13	Australasia	Deserts & Xeric Shrublands	3580111.63052413
21	31421	6237	9486	7947.094555	540.452435	MCD09_mean_02	8487.54699	7406.64212	AA_14	Australasia	Mangroves	26884.7535125501
22	6661401	322	10000	5420.43845	2949.114192	MCD09_mean_02	8369.552642	2471.324258	IM_1	IndoMalay	Tropical & Subtropical Moist Broadleaf Forests	5422854.37209134
23	1886721	281	8646	2479.828121	1626.265944	MCD09_mean_02	4106.094065	853.562177	IM_2	IndoMalay	Tropical & Subtropical Dry Broadleaf Forests	1531782.59191699
24	127677	1687	10000	4575.916492	1651.065195	MCD09_mean_02	6226.981687	2924.851297	IM_3	IndoMalay	Tropical & Subtropical Coniferous Forests	95956.3882790413
25	200216	1706	9967	5740.139374	1591.903502	MCD09_mean_02	7332.042876	4148.235872	IM_4	IndoMalay	Temperate Broadleaf & Mixed Forests	149970.345753284
26	90962	1903	10000	5599.619577	1658.252491	MCD09_mean_02	7257.872068	3941.367086	IM_5	IndoMalay	Temperate Conifer Forests	67304.1093393582
27	45388	1698	7851	2464.506081	397.593403	MCD09_mean_02	2862.099484	2066.912678	IM_7	IndoMalay	Tropical & Subtropical Grasslands, Savannas & Shrublands	34651.8762386551
28	35520	411	5413	1179.096171	499.013619	MCD09_mean_02	1678.10979	680.082552	IM_9	IndoMalay	Flooded Grasslands & Savannas	27965.061625446
30	1396261	210	6540	2254.855205	1234.699646	MCD09_mean_02	3489.554851	1020.155559	IM_13	IndoMalay	Deserts & Xeric Shrublands	1089110.26176248
31	142941	238	9693	4348.295563	2938.099439	MCD09_mean_02	7286.395002	1410.196124	IM_14	IndoMalay	Mangroves	119125.2374617
32	666166	1387	9427	6101.857297	2370.956022	MCD09_mean_02	8472.813319	3730.901275	PA_1	Palearctic	Tropical & Subtropical Moist Broadleaf Forests	511013.17083952
33	14778591	1736	10000	6483.126634	1524.393902	MCD09_mean_02	8007.520536	4958.732732	PA_4	Palearctic	Temperate Broadleaf & Mixed Forests	8693080.70914956
34	2891794	1510	10000	5705.31548	1855.955828	MCD09_mean_02	7561.271308	3849.359652	PA_5	Palearctic	Temperate Conifer Forests	1713206.30862659
35	24585235	383	10000	4884.55235	1701.694879	MCD09_mean_02	6586.247229	3182.857471	PA_6	Palearctic	Boreal Forests/Taiga	9974753.84803102
36	8286176	1377	10000	5197.255641	1622.075754	MCD09_mean_02	6819.331395	3575.179887	PA_8	Palearctic	Temperate Grasslands, Savannas & Shrublands	4720739.03932887
37	526657	691	7203	3229.023144	970.057205	MCD09_mean_02	4199.080349	2258.965939	PA_9	Palearctic	Flooded Grasslands & Savannas	338367.403951761
38	4899545	1320	10000	5482.083913	1468.558195	MCD09_mean_02	6950.642108	4013.525718	PA_10	Palearctic	Montane Grasslands & Shrublands	3392431.64470598
39	13143262	237	10000	5987.450665	1906.088356	MCD09_mean_02	7893.539021	4081.362309	PA_11	Palearctic	Tundra	4057181.56827342
40	3015613	1720	10000	5509.533932	1290.524182	MCD09_mean_02	6800.058114	4219.00975	PA_12	Palearctic	Mediterranean Forests, Woodlands & Scrub	2055581.75529756
41	24050470	82	10000	3180.796038	1623.463307	MCD09_mean_02	4804.259345	1557.332731	PA_13	Palearctic	Deserts & Xeric Shrublands	17403596.330573
42	67273	2247	3923	3007.300091	219.479151	MCD09_mean_02	3226.779242	2787.82094	NA_2	Nearctic	Tropical & Subtropical Dry Broadleaf Forests	51094.6339654442
43	375006	1997	8165	3318.733514	538.104161	MCD09_mean_02	3856.837675	2780.629353	NA_3	Nearctic	Tropical & Subtropical Coniferous Forests	289049.53675497
44	4419312	4024	9733	6673.086956	802.292711	MCD09_mean_02	7475.379667	5870.794245	NA_4	Nearctic	Temperate Broadleaf & Mixed Forests	2842611.26278819
45	3848773	2670	10000	6369.67091	955.190356	MCD09_mean_02	7324.861266	5414.480554	NA_5	Nearctic	Temperate Conifer Forests	2306573.43922857
46	11172313	1796	10000	5281.449819	1306.715749	MCD09_mean_02	6588.165568	3974.73407	NA_6	Nearctic	Boreal Forests/Taiga	5103136.38558615
47	107349	4671	7115	6189.132577	423.701024	MCD09_mean_02	6612.833601	5765.431553	NA_7	Nearctic	Tropical & Subtropical Grasslands, Savannas & Shrublands	80803.054655962
48	5021883	2793	8677	5327.095723	653.748654	MCD09_mean_02	5980.844377	4673.347069	NA_8	Nearctic	Temperate Grasslands, Savannas & Shrublands	3096877.65556798
49	14231614	732	10000	5780.581491	1603.042939	MCD09_mean_02	7383.62443	4177.538552	NA_11	Nearctic	Tundra	4253620.780699
50	173991	2882	9364	4878.36322	586.588834	MCD09_mean_02	5464.952054	4291.774386	NA_12	Nearctic	Mediterranean Forests, Woodlands & Scrub	121539.999692215
51	3294261	1744	9999	4160.352879	1170.558608	MCD09_mean_02	5330.911487	2989.794271	NA_13	Nearctic	Deserts & Xeric Shrublands	2324734.02781372
52	1517251	1857	9909	6660.877884	983.510421	MCD09_mean_02	7644.388305	5677.367463	NA_98	Nearctic	Lake	875775.204944069
53	79364280	0	10000	1504.189131	2105.263834	MCD09_mean_02	3609.452965	-601.074703	NA_99	Nearctic	Rock & Ice	8632669.43482529
54	11000629	1032	10000	7883.142754	1129.82577	MCD09_mean_02	9012.968524	6753.316984	NT_1	Neotropics	Tropical & Subtropical Moist Broadleaf Forests	9277768.86643515
55	1386714	625	10000	5634.655263	2376.679346	MCD09_mean_02	8011.334609	3257.975917	NT_2	Neotropics	Tropical & Subtropical Dry Broadleaf Forests	1144758.86402722
56	399192	935	9979	4173.486708	1661.057342	MCD09_mean_02	5834.54405	2512.429366	NT_3	Neotropics	Tropical & Subtropical Coniferous Forests	327610.676518667
57	690956	326	10000	5941.325109	2307.133641	MCD09_mean_02	8248.45875	3634.191468	NT_4	Neotropics	Temperate Broadleaf & Mixed Forests	413198.920570835
58	4946417	1958	9718	6868.35982	1180.400142	MCD09_mean_02	8048.759962	5687.959678	NT_7	Neotropics	Tropical & Subtropical Grasslands, Savannas & Shrublands	3993853.751848
59	2478959	1336	10000	4248.454444	1157.830074	MCD09_mean_02	5406.284518	3090.62437	NT_8	Neotropics	Temperate Grasslands, Savannas & Shrublands	1629667.51758279
60	340291	1352	9566	6338.974307	1081.538564	MCD09_mean_02	7420.512871	5257.435743	NT_9	Neotropics	Flooded Grasslands & Savannas	270985.872744574
61	1103938	347	10000	5406.074013	2530.658923	MCD09_mean_02	7936.732936	2875.41509	NT_10	Neotropics	Montane Grasslands & Shrublands	874747.377543077
62	203097	34	4759	1086.482124	769.18645	MCD09_mean_02	1855.668574	317.295674	NT_12	Neotropics	Mediterranean Forests, Woodlands & Scrub	148840.281162682
63	1401083	356	9979	6409.723071	2204.19247	MCD09_mean_02	8613.915541	4205.530601	NT_13	Neotropics	Deserts & Xeric Shrublands	1178910.87764069
64	151413	534	9662	5207.97024	2105.316571	MCD09_mean_02	7313.286811	3102.653669	NT_14	Neotropics	Mangroves	125626.572163706
66	31283	5251	10000	9388.12713	788.705289	MCD09_mean_02	10176.832419	8599.421841	NT_99	Neotropics	Rock & Ice	17425.9514544645
67	35354	2285	9859	7370.742377	1286.180138	MCD09_mean_02	8656.922515	6084.562239	OC_1	Oceania	Tropical & Subtropical Moist Broadleaf Forests	29041.4567475314
68	18023	2432	9659	6836.858514	1496.288143	MCD09_mean_02	8333.146657	5340.570371	OC_2	Oceania	Tropical & Subtropical Dry Broadleaf Forests	14716.7680716168
1	4109912	138	10000	7186.287147	1512.879237	MCD09_mean_03	8699.166384	5673.40791	AT_1	Afrotropics	Tropical & Subtropical Moist Broadleaf Forests	3493131.82776895
2	236635	576	9530	5647.20158	1234.471949	MCD09_mean_03	6881.673529	4412.729631	AT_2	Afrotropics	Tropical & Subtropical Dry Broadleaf Forests	195296.351029083
3	16678175	26	10000	5071.449595	2230.903373	MCD09_mean_03	7302.352968	2840.546222	AT_7	Afrotropics	Tropical & Subtropical Grasslands, Savannas & Shrublands	14012152.6144706
4	32718	805	9229	1672.552907	852.511542	MCD09_mean_03	2525.064449	820.041365	AT_8	Afrotropics	Temperate Grasslands, Savannas & Shrublands	25842.0842717302
5	547700	1962	9550	5078.716608	1317.673517	MCD09_mean_03	6396.390125	3761.043091	AT_9	Afrotropics	Flooded Grasslands & Savannas	458825.014149343
6	1082136	343	10000	5373.78749	1468.085942	MCD09_mean_03	6841.873432	3905.701548	AT_10	Afrotropics	Montane Grasslands & Shrublands	864245.767747328
7	133341	930	6729	3027.101822	1010.779454	MCD09_mean_03	4037.881276	2016.322368	AT_12	Afrotropics	Mediterranean Forests, Woodlands & Scrub	95863.7234657234
8	3035409	100	8179	3180.490565	1538.996367	MCD09_mean_03	4719.486932	1641.494198	AT_13	Afrotropics	Deserts & Xeric Shrublands	2408177.6913716
9	90957	1124	9712	5910.983773	2254.487754	MCD09_mean_03	8165.471527	3656.496019	AT_14	Afrotropics	Mangroves	76880.1227050211
10	182688	2403	9366	5745.18721	1049.306031	MCD09_mean_03	6794.493241	4695.881179	AT_98	Afrotropics	Lake	155945.223326255
11	15250247	547	10000	5311.372435	1868.417077	MCD09_mean_03	7179.789512	3442.955358	AN_11	Antarctic	Tundra	3224184.7464844
12	1358169	4330	10000	8374.230388	800.585072	MCD09_mean_03	9174.81546	7573.645316	AA_1	Australasia	Tropical & Subtropical Moist Broadleaf Forests	1160342.82886843
13	104288	4895	9989	7878.447098	881.717319	MCD09_mean_03	8760.164417	6996.729779	AA_2	Australasia	Tropical & Subtropical Dry Broadleaf Forests	88348.3176177127
14	1060843	2583	9155	5576.264992	1098.41275	MCD09_mean_03	6674.677742	4477.852242	AA_4	Australasia	Temperate Broadleaf & Mixed Forests	736810.28289232
15	2670428	2526	9411	5860.013208	1162.754687	MCD09_mean_03	7022.767895	4697.258521	AA_7	Australasia	Tropical & Subtropical Grasslands, Savannas & Shrublands	2170611.10563935
16	865493	2151	7652	3841.782893	854.589855	MCD09_mean_03	4696.372748	2987.193038	AA_8	Australasia	Temperate Grasslands, Savannas & Shrublands	631022.582964559
17	99967	3720	10000	6541.947523	1716.509573	MCD09_mean_03	8258.457096	4825.43795	AA_10	Australasia	Montane Grasslands & Shrublands	67647.4404677671
19	1113014	1650	8299	3424.704351	759.874041	MCD09_mean_03	4184.578392	2664.83031	AA_12	Australasia	Mediterranean Forests, Woodlands & Scrub	805435.726597712
20	4626700	1338	7397	3487.532867	780.451039	MCD09_mean_03	4267.983906	2707.081828	AA_13	Australasia	Deserts & Xeric Shrublands	3580111.63052413
21	31421	5991	9411	7831.667643	578.94536	MCD09_mean_03	8410.613003	7252.722283	AA_14	Australasia	Mangroves	26884.7535125501
22	6661401	390	10000	5684.112089	2638.708264	MCD09_mean_03	8322.820353	3045.403825	IM_1	IndoMalay	Tropical & Subtropical Moist Broadleaf Forests	5422854.37209134
23	1886721	345	9095	3075.604268	2022.892251	MCD09_mean_03	5098.496519	1052.712017	IM_2	IndoMalay	Tropical & Subtropical Dry Broadleaf Forests	1531782.59191699
24	127677	1315	9964	4311.083218	1815.650784	MCD09_mean_03	6126.734002	2495.432434	IM_3	IndoMalay	Tropical & Subtropical Coniferous Forests	95956.3882790413
25	200216	1467	10000	6122.640893	1896.959802	MCD09_mean_03	8019.600695	4225.681091	IM_4	IndoMalay	Temperate Broadleaf & Mixed Forests	149970.345753284
26	90962	1653	10000	5879.583496	2128.737942	MCD09_mean_03	8008.321438	3750.845554	IM_5	IndoMalay	Temperate Conifer Forests	67304.1093393582
27	45388	1338	7782	2078.743104	537.410965	MCD09_mean_03	2616.154069	1541.332139	IM_7	IndoMalay	Tropical & Subtropical Grasslands, Savannas & Shrublands	34651.8762386551
28	35520	427	5596	1037.343271	404.791542	MCD09_mean_03	1442.134813	632.551729	IM_9	IndoMalay	Flooded Grasslands & Savannas	27965.061625446
30	1396261	289	6249	2097.316581	940.331542	MCD09_mean_03	3037.648123	1156.985039	IM_13	IndoMalay	Deserts & Xeric Shrublands	1089110.26176248
31	142941	364	9661	4728.22382	2522.20475	MCD09_mean_03	7250.42857	2206.01907	IM_14	IndoMalay	Mangroves	119125.2374617
32	666166	2391	8972	6520.572278	1588.151585	MCD09_mean_03	8108.723863	4932.420693	PA_1	Palearctic	Tropical & Subtropical Moist Broadleaf Forests	511013.17083952
33	14778591	2104	10000	6260.293695	1087.488483	MCD09_mean_03	7347.782178	5172.805212	PA_4	Palearctic	Temperate Broadleaf & Mixed Forests	8693080.70914956
34	2891794	2172	10000	5924.923976	1628.581791	MCD09_mean_03	7553.505767	4296.342185	PA_5	Palearctic	Temperate Conifer Forests	1713206.30862659
35	24585235	1250	10000	5304.125012	1514.714724	MCD09_mean_03	6818.839736	3789.410288	PA_6	Palearctic	Boreal Forests/Taiga	9974753.84803102
36	8286176	2034	10000	5239.01458	1246.612529	MCD09_mean_03	6485.627109	3992.402051	PA_8	Palearctic	Temperate Grasslands, Savannas & Shrublands	4720739.03932887
37	526657	721	7023	3491.55452	912.695808	MCD09_mean_03	4404.250328	2578.858712	PA_9	Palearctic	Flooded Grasslands & Savannas	338367.403951761
38	4899545	1078	10000	5687.287661	1446.757613	MCD09_mean_03	7134.045274	4240.530048	PA_10	Palearctic	Montane Grasslands & Shrublands	3392431.64470598
39	13143262	634	10000	6214.515013	1565.595301	MCD09_mean_03	7780.110314	4648.919712	PA_11	Palearctic	Tundra	4057181.56827342
40	3015613	1487	9973	5212.813288	1098.622258	MCD09_mean_03	6311.435546	4114.19103	PA_12	Palearctic	Mediterranean Forests, Woodlands & Scrub	2055581.75529756
41	24050470	253	10000	3152.488734	1486.655232	MCD09_mean_03	4639.143966	1665.833502	PA_13	Palearctic	Deserts & Xeric Shrublands	17403596.330573
42	67273	1387	3316	2238.004073	245.779751	MCD09_mean_03	2483.783824	1992.224322	NA_2	Nearctic	Tropical & Subtropical Dry Broadleaf Forests	51094.6339654442
43	375006	1589	7498	3067.976435	701.61767	MCD09_mean_03	3769.594105	2366.358765	NA_3	Nearctic	Tropical & Subtropical Coniferous Forests	289049.53675497
44	4419312	4309	9296	6282.818318	612.720408	MCD09_mean_03	6895.538726	5670.09791	NA_4	Nearctic	Temperate Broadleaf & Mixed Forests	2842611.26278819
45	3848773	1446	10000	6748.117833	1355.0284	MCD09_mean_03	8103.146233	5393.089433	NA_5	Nearctic	Temperate Conifer Forests	2306573.43922857
46	11172313	1085	10000	5027.07489	1335.969955	MCD09_mean_03	6363.044845	3691.104935	NA_6	Nearctic	Boreal Forests/Taiga	5103136.38558615
47	107349	4000	6568	5523.602754	479.378086	MCD09_mean_03	6002.98084	5044.224668	NA_7	Nearctic	Tropical & Subtropical Grasslands, Savannas & Shrublands	80803.054655962
48	5021883	2642	9387	5524.303298	833.732592	MCD09_mean_03	6358.03589	4690.570706	NA_8	Nearctic	Temperate Grasslands, Savannas & Shrublands	3096877.65556798
49	14231614	607	10000	5369.072865	1770.496365	MCD09_mean_03	7139.56923	3598.5765	NA_11	Nearctic	Tundra	4253620.780699
50	173991	1658	9126	4071.445718	799.019137	MCD09_mean_03	4870.464855	3272.426581	NA_12	Nearctic	Mediterranean Forests, Woodlands & Scrub	121539.999692215
51	3294261	1012	9890	3814.722639	1417.766109	MCD09_mean_03	5232.488748	2396.95653	NA_13	Nearctic	Deserts & Xeric Shrublands	2324734.02781372
52	1517251	1395	9803	6155.655739	737.043013	MCD09_mean_03	6892.698752	5418.612726	NA_98	Nearctic	Lake	875775.204944069
53	79364280	28	10000	4019.175124	1667.539472	MCD09_mean_03	5686.714596	2351.635652	NA_99	Nearctic	Rock & Ice	8632669.43482529
54	11000629	1274	10000	7765.461286	1097.36367	MCD09_mean_03	8862.824956	6668.097616	NT_1	Neotropics	Tropical & Subtropical Moist Broadleaf Forests	9277768.86643515
55	1386714	848	10000	5543.293738	2294.919759	MCD09_mean_03	7838.213497	3248.373979	NT_2	Neotropics	Tropical & Subtropical Dry Broadleaf Forests	1144758.86402722
56	399192	1067	9924	4307.823767	1612.535888	MCD09_mean_03	5920.359655	2695.287879	NT_3	Neotropics	Tropical & Subtropical Coniferous Forests	327610.676518667
57	690956	603	10000	6454.384868	2191.219088	MCD09_mean_03	8645.603956	4263.16578	NT_4	Neotropics	Temperate Broadleaf & Mixed Forests	413198.920570835
58	4946417	1858	9686	6568.351605	1282.261815	MCD09_mean_03	7850.61342	5286.08979	NT_7	Neotropics	Tropical & Subtropical Grasslands, Savannas & Shrublands	3993853.751848
59	2478959	1460	9965	4190.641398	989.420221	MCD09_mean_03	5180.061619	3201.221177	NT_8	Neotropics	Temperate Grasslands, Savannas & Shrublands	1629667.51758279
60	340291	1766	9381	5567.173628	994.461109	MCD09_mean_03	6561.634737	4572.712519	NT_9	Neotropics	Flooded Grasslands & Savannas	270985.872744574
61	1103938	167	10000	4542.974692	2827.906896	MCD09_mean_03	7370.881588	1715.067796	NT_10	Neotropics	Montane Grasslands & Shrublands	874747.377543077
62	203097	0	5414	1262.389991	1096.224629	MCD09_mean_03	2358.61462	166.165362	NT_12	Neotropics	Mediterranean Forests, Woodlands & Scrub	148840.281162682
63	1401083	155	10000	6122.363953	2248.264111	MCD09_mean_03	8370.628064	3874.099842	NT_13	Neotropics	Deserts & Xeric Shrublands	1178910.87764069
64	151413	958	9537	5191.871926	2025.455437	MCD09_mean_03	7217.327363	3166.416489	NT_14	Neotropics	Mangroves	125626.572163706
66	31283	5805	10000	9452.902439	620.497333	MCD09_mean_03	10073.399772	8832.405106	NT_99	Neotropics	Rock & Ice	17425.9514544645
67	35354	2606	9839	7364.674351	1239.047237	MCD09_mean_03	8603.721588	6125.627114	OC_1	Oceania	Tropical & Subtropical Moist Broadleaf Forests	29041.4567475314
68	18023	3226	9612	7146.268823	1229.465715	MCD09_mean_03	8375.734538	5916.803108	OC_2	Oceania	Tropical & Subtropical Dry Broadleaf Forests	14716.7680716168
1	4109912	457	10000	7384.379652	1445.263206	MCD09_mean_04	8829.642858	5939.116446	AT_1	Afrotropics	Tropical & Subtropical Moist Broadleaf Forests	3493131.82776895
2	236635	743	9509	3681.965271	1056.197174	MCD09_mean_04	4738.162445	2625.768097	AT_2	Afrotropics	Tropical & Subtropical Dry Broadleaf Forests	195296.351029083
3	16678175	274	10000	5249.464049	2003.824878	MCD09_mean_04	7253.288927	3245.639171	AT_7	Afrotropics	Tropical & Subtropical Grasslands, Savannas & Shrublands	14012152.6144706
4	32718	1217	9424	2485.842778	900.781119	MCD09_mean_04	3386.623897	1585.061659	AT_8	Afrotropics	Temperate Grasslands, Savannas & Shrublands	25842.0842717302
5	547700	1244	9216	5088.283365	1633.552027	MCD09_mean_04	6721.835392	3454.731338	AT_9	Afrotropics	Flooded Grasslands & Savannas	458825.014149343
6	1082136	800	10000	5304.049611	1445.20889	MCD09_mean_04	6749.258501	3858.840721	AT_10	Afrotropics	Montane Grasslands & Shrublands	864245.767747328
7	133341	1664	8272	3892.571812	760.868452	MCD09_mean_04	4653.440264	3131.70336	AT_12	Afrotropics	Mediterranean Forests, Woodlands & Scrub	95863.7234657234
8	3035409	370	9080	2970.872232	1251.423227	MCD09_mean_04	4222.295459	1719.449005	AT_13	Afrotropics	Deserts & Xeric Shrublands	2408177.6913716
9	90957	1308	9738	6001.000242	2387.135841	MCD09_mean_04	8388.136083	3613.864401	AT_14	Afrotropics	Mangroves	76880.1227050211
10	182688	1384	9394	5235.859985	1366.205658	MCD09_mean_04	6602.065643	3869.654327	AT_98	Afrotropics	Lake	155945.223326255
11	14394311	0	10000	7037.819133	2015.229242	MCD09_mean_04	9053.048375	5022.589891	AN_11	Antarctic	Tundra	3224184.7464844
12	1358169	3213	10000	7987.700231	976.316058	MCD09_mean_04	8964.016289	7011.384173	AA_1	Australasia	Tropical & Subtropical Moist Broadleaf Forests	1160342.82886843
13	104288	3589	9972	6632.766464	1319.176744	MCD09_mean_04	7951.943208	5313.58972	AA_2	Australasia	Tropical & Subtropical Dry Broadleaf Forests	88348.3176177127
14	1060843	2485	9187	5627.83733	1118.422829	MCD09_mean_04	6746.260159	4509.414501	AA_4	Australasia	Temperate Broadleaf & Mixed Forests	736810.28289232
15	2670428	1590	9228	4058.105021	1213.09928	MCD09_mean_04	5271.204301	2845.005741	AA_7	Australasia	Tropical & Subtropical Grasslands, Savannas & Shrublands	2170611.10563935
16	865493	1793	7596	3385.03144	902.132822	MCD09_mean_04	4287.164262	2482.898618	AA_8	Australasia	Temperate Grasslands, Savannas & Shrublands	631022.582964559
17	99967	3667	10000	6531.469565	1637.61194	MCD09_mean_04	8169.081505	4893.857625	AA_10	Australasia	Montane Grasslands & Shrublands	67647.4404677671
19	1113014	2122	9021	4193.183671	899.961008	MCD09_mean_04	5093.144679	3293.222663	AA_12	Australasia	Mediterranean Forests, Woodlands & Scrub	805435.726597712
20	4626700	1045	8298	2875.480233	733.088381	MCD09_mean_04	3608.568614	2142.391852	AA_13	Australasia	Deserts & Xeric Shrublands	3580111.63052413
21	31421	5538	8859	7365.617294	585.46144	MCD09_mean_04	7951.078734	6780.155854	AA_14	Australasia	Mangroves	26884.7535125501
22	6661401	539	10000	6228.731718	2171.983335	MCD09_mean_04	8400.715053	4056.748383	IM_1	IndoMalay	Tropical & Subtropical Moist Broadleaf Forests	5422854.37209134
23	1886721	468	9794	4029.327611	2298.114185	MCD09_mean_04	6327.441796	1731.213426	IM_2	IndoMalay	Tropical & Subtropical Dry Broadleaf Forests	1531782.59191699
24	127677	1155	10000	4505.89345	2061.239748	MCD09_mean_04	6567.133198	2444.653702	IM_3	IndoMalay	Tropical & Subtropical Coniferous Forests	95956.3882790413
25	200216	1156	10000	6776.547129	2092.437264	MCD09_mean_04	8868.984393	4684.109865	IM_4	IndoMalay	Temperate Broadleaf & Mixed Forests	149970.345753284
26	90962	2120	10000	6258.767804	2317.167995	MCD09_mean_04	8575.935799	3941.599809	IM_5	IndoMalay	Temperate Conifer Forests	67304.1093393582
27	45388	1226	8498	2457.222305	1012.115569	MCD09_mean_04	3469.337874	1445.106736	IM_7	IndoMalay	Tropical & Subtropical Grasslands, Savannas & Shrublands	34651.8762386551
28	35520	645	4730	1451.464189	508.94041	MCD09_mean_04	1960.404599	942.523779	IM_9	IndoMalay	Flooded Grasslands & Savannas	27965.061625446
30	1396261	405	8808	2553.979537	1087.833497	MCD09_mean_04	3641.813034	1466.14604	IM_13	IndoMalay	Deserts & Xeric Shrublands	1089110.26176248
31	142941	521	9600	5538.518214	2012.166038	MCD09_mean_04	7550.684252	3526.352176	IM_14	IndoMalay	Mangroves	119125.2374617
32	666166	3438	9187	7113.574833	1053.572495	MCD09_mean_04	8167.147328	6060.002338	PA_1	Palearctic	Tropical & Subtropical Moist Broadleaf Forests	511013.17083952
33	14778591	2543	10000	6270.284642	788.454749	MCD09_mean_04	7058.739391	5481.829893	PA_4	Palearctic	Temperate Broadleaf & Mixed Forests	8693080.70914956
34	2891794	2638	10000	6659.336739	1232.694632	MCD09_mean_04	7892.031371	5426.642107	PA_5	Palearctic	Temperate Conifer Forests	1713206.30862659
35	24585235	1511	10000	5576.58598	1278.653073	MCD09_mean_04	6855.239053	4297.932907	PA_6	Palearctic	Boreal Forests/Taiga	9974753.84803102
36	8286176	2159	10000	5453.614069	811.745397	MCD09_mean_04	6265.359466	4641.868672	PA_8	Palearctic	Temperate Grasslands, Savannas & Shrublands	4720739.03932887
37	526657	881	7772	4735.807114	1533.258851	MCD09_mean_04	6269.065965	3202.548263	PA_9	Palearctic	Flooded Grasslands & Savannas	338367.403951761
38	4899545	1262	10000	6059.790623	1415.891505	MCD09_mean_04	7475.682128	4643.899118	PA_10	Palearctic	Montane Grasslands & Shrublands	3392431.64470598
39	13143262	796	9995	5666.481379	1407.052687	MCD09_mean_04	7073.534066	4259.428692	PA_11	Palearctic	Tundra	4057181.56827342
40	3015613	1298	9802	5112.425186	1193.282248	MCD09_mean_04	6305.707434	3919.142938	PA_12	Palearctic	Mediterranean Forests, Woodlands & Scrub	2055581.75529756
41	24050470	394	10000	3278.202301	1280.534351	MCD09_mean_04	4558.736652	1997.66795	PA_13	Palearctic	Deserts & Xeric Shrublands	17403596.330573
42	67273	1304	4017	2051.737324	266.997217	MCD09_mean_04	2318.734541	1784.740107	NA_2	Nearctic	Tropical & Subtropical Dry Broadleaf Forests	51094.6339654442
43	375006	1431	7283	2921.443953	893.483712	MCD09_mean_04	3814.927665	2027.960241	NA_3	Nearctic	Tropical & Subtropical Coniferous Forests	289049.53675497
44	4419312	3551	9138	5996.577551	599.528562	MCD09_mean_04	6596.106113	5397.048989	NA_4	Nearctic	Temperate Broadleaf & Mixed Forests	2842611.26278819
45	3848773	884	10000	6548.990283	1422.370687	MCD09_mean_04	7971.36097	5126.619596	NA_5	Nearctic	Temperate Conifer Forests	2306573.43922857
46	11172313	1897	10000	5413.534083	1137.887881	MCD09_mean_04	6551.421964	4275.646202	NA_6	Nearctic	Boreal Forests/Taiga	5103136.38558615
47	107349	3300	6725	5439.497583	621.086297	MCD09_mean_04	6060.58388	4818.411286	NA_7	Nearctic	Tropical & Subtropical Grasslands, Savannas & Shrublands	80803.054655962
48	5021883	1880	9547	5369.889965	866.988167	MCD09_mean_04	6236.878132	4502.901798	NA_8	Nearctic	Temperate Grasslands, Savannas & Shrublands	3096877.65556798
49	14231614	211	10000	5163.437785	1826.384507	MCD09_mean_04	6989.822292	3337.053278	NA_11	Nearctic	Tundra	4253620.780699
50	173991	1286	8225	3546.118368	797.06183	MCD09_mean_04	4343.180198	2749.056538	NA_12	Nearctic	Mediterranean Forests, Woodlands & Scrub	121539.999692215
51	3294261	638	9996	3609.415486	1539.544205	MCD09_mean_04	5148.959691	2069.871281	NA_13	Nearctic	Deserts & Xeric Shrublands	2324734.02781372
52	1517251	2979	9052	5856.472445	649.001314	MCD09_mean_04	6505.473759	5207.471131	NA_98	Nearctic	Lake	875775.204944069
53	72691753	0	10000	6198.445999	3314.359865	MCD09_mean_04	9512.805864	2884.086134	NA_99	Nearctic	Rock & Ice	8632669.43482529
54	11000629	1493	10000	7444.389876	1130.08073	MCD09_mean_04	8574.470606	6314.309146	NT_1	Neotropics	Tropical & Subtropical Moist Broadleaf Forests	9277768.86643515
55	1386714	832	10000	5386.595281	2250.863448	MCD09_mean_04	7637.458729	3135.731833	NT_2	Neotropics	Tropical & Subtropical Dry Broadleaf Forests	1144758.86402722
56	399192	1185	10000	4857.042558	1935.159712	MCD09_mean_04	6792.20227	2921.882846	NT_3	Neotropics	Tropical & Subtropical Coniferous Forests	327610.676518667
57	690956	1485	10000	6772.575688	1856.665473	MCD09_mean_04	8629.241161	4915.910215	NT_4	Neotropics	Temperate Broadleaf & Mixed Forests	413198.920570835
58	4946417	2186	9827	6111.961689	1310.230616	MCD09_mean_04	7422.192305	4801.731073	NT_7	Neotropics	Tropical & Subtropical Grasslands, Savannas & Shrublands	3993853.751848
59	2478959	2014	10000	4330.701404	967.942795	MCD09_mean_04	5298.644199	3362.758609	NT_8	Neotropics	Temperate Grasslands, Savannas & Shrublands	1629667.51758279
60	340291	2612	9205	4936.876982	767.162493	MCD09_mean_04	5704.039475	4169.714489	NT_9	Neotropics	Flooded Grasslands & Savannas	270985.872744574
61	1103938	466	10000	3859.282784	2551.189487	MCD09_mean_04	6410.472271	1308.093297	NT_10	Neotropics	Montane Grasslands & Shrublands	874747.377543077
62	203097	197	6690	2032.839461	1246.884825	MCD09_mean_04	3279.724286	785.954636	NT_12	Neotropics	Mediterranean Forests, Woodlands & Scrub	148840.281162682
63	1401083	301	10000	5836.560277	2348.392342	MCD09_mean_04	8184.952619	3488.167935	NT_13	Neotropics	Deserts & Xeric Shrublands	1178910.87764069
64	151413	1008	9840	5454.315336	1922.432461	MCD09_mean_04	7376.747797	3531.882875	NT_14	Neotropics	Mangroves	125626.572163706
66	31283	6012	10000	9390.897324	658.903175	MCD09_mean_04	10049.800499	8731.994149	NT_99	Neotropics	Rock & Ice	17425.9514544645
67	35354	2597	9980	7182.687673	1356.659537	MCD09_mean_04	8539.34721	5826.028136	OC_1	Oceania	Tropical & Subtropical Moist Broadleaf Forests	29041.4567475314
68	18023	2634	9787	6847.293292	1305.311698	MCD09_mean_04	8152.60499	5541.981594	OC_2	Oceania	Tropical & Subtropical Dry Broadleaf Forests	14716.7680716168
1	4109912	516	10000	6990.464308	1509.374066	MCD09_mean_05	8499.838374	5481.090242	AT_1	Afrotropics	Tropical & Subtropical Moist Broadleaf Forests	3493131.82776895
2	236635	614	8633	2377.69813	871.261207	MCD09_mean_05	3248.959337	1506.436923	AT_2	Afrotropics	Tropical & Subtropical Dry Broadleaf Forests	195296.351029083
3	16678175	139	9970	4637.454916	2124.620034	MCD09_mean_05	6762.07495	2512.834882	AT_7	Afrotropics	Tropical & Subtropical Grasslands, Savannas & Shrublands	14012152.6144706
4	32718	158	9662	1528.614799	1082.905263	MCD09_mean_05	2611.520062	445.709536	AT_8	Afrotropics	Temperate Grasslands, Savannas & Shrublands	25842.0842717302
5	547700	364	8879	4616.646113	2339.734657	MCD09_mean_05	6956.38077	2276.911456	AT_9	Afrotropics	Flooded Grasslands & Savannas	458825.014149343
6	1082136	738	10000	4327.717998	1903.087508	MCD09_mean_05	6230.805506	2424.63049	AT_10	Afrotropics	Montane Grasslands & Shrublands	864245.767747328
7	133341	2053	8432	4434.119461	547.810367	MCD09_mean_05	4981.929828	3886.309094	AT_12	Afrotropics	Mediterranean Forests, Woodlands & Scrub	95863.7234657234
8	3035409	0	8807	2207.85978	1332.926069	MCD09_mean_05	3540.785849	874.933711	AT_13	Afrotropics	Deserts & Xeric Shrublands	2408177.6913716
9	90957	665	9774	6192.639984	2363.674346	MCD09_mean_05	8556.31433	3828.965638	AT_14	Afrotropics	Mangroves	76880.1227050211
10	182688	870	8920	4286.231291	1521.726293	MCD09_mean_05	5807.957584	2764.504998	AT_98	Afrotropics	Lake	155945.223326255
11	2801024	1374	10000	7247.979096	1749.45324	MCD09_mean_05	8997.432336	5498.525856	AN_11	Antarctic	Tundra	3224184.7464844
12	1358169	3523	10000	7795.346936	1034.804002	MCD09_mean_05	8830.150938	6760.542934	AA_1	Australasia	Tropical & Subtropical Moist Broadleaf Forests	1160342.82886843
13	104288	2615	9885	6331.956198	1402.167202	MCD09_mean_05	7734.1234	4929.788996	AA_2	Australasia	Tropical & Subtropical Dry Broadleaf Forests	88348.3176177127
14	1060843	2617	8992	5539.347523	1266.395713	MCD09_mean_05	6805.743236	4272.95181	AA_4	Australasia	Temperate Broadleaf & Mixed Forests	736810.28289232
15	2670428	1506	9213	3434.662089	1253.383553	MCD09_mean_05	4688.045642	2181.278536	AA_7	Australasia	Tropical & Subtropical Grasslands, Savannas & Shrublands	2170611.10563935
16	865493	1885	8498	3632.594497	1017.758056	MCD09_mean_05	4650.352553	2614.836441	AA_8	Australasia	Temperate Grasslands, Savannas & Shrublands	631022.582964559
17	99967	4542	10000	6989.435384	1318.369048	MCD09_mean_05	8307.804432	5671.066336	AA_10	Australasia	Montane Grasslands & Shrublands	67647.4404677671
19	1113014	2545	9289	4907.837899	1034.009772	MCD09_mean_05	5941.847671	3873.828127	AA_12	Australasia	Mediterranean Forests, Woodlands & Scrub	805435.726597712
20	4626700	1462	8947	2760.650037	690.373414	MCD09_mean_05	3451.023451	2070.276623	AA_13	Australasia	Deserts & Xeric Shrublands	3580111.63052413
21	31421	4784	9220	7396.454314	765.749413	MCD09_mean_05	8162.203727	6630.704901	AA_14	Australasia	Mangroves	26884.7535125501
22	6661401	975	10000	7017.613764	1675.409906	MCD09_mean_05	8693.02367	5342.203858	IM_1	IndoMalay	Tropical & Subtropical Moist Broadleaf Forests	5422854.37209134
23	1886721	516	9926	5089.934494	2348.666714	MCD09_mean_05	7438.601208	2741.26778	IM_2	IndoMalay	Tropical & Subtropical Dry Broadleaf Forests	1531782.59191699
24	127677	1400	9967	4662.099924	2457.195507	MCD09_mean_05	7119.295431	2204.904417	IM_3	IndoMalay	Tropical & Subtropical Coniferous Forests	95956.3882790413
25	200216	1502	10000	6816.414023	2247.574333	MCD09_mean_05	9063.988356	4568.83969	IM_4	IndoMalay	Temperate Broadleaf & Mixed Forests	149970.345753284
26	90962	1477	10000	6184.987335	2841.044177	MCD09_mean_05	9026.031512	3343.943158	IM_5	IndoMalay	Temperate Conifer Forests	67304.1093393582
27	45388	1486	9446	3526.804221	1285.512965	MCD09_mean_05	4812.317186	2241.291256	IM_7	IndoMalay	Tropical & Subtropical Grasslands, Savannas & Shrublands	34651.8762386551
28	35520	525	5497	1739.427759	957.713814	MCD09_mean_05	2697.141573	781.713945	IM_9	IndoMalay	Flooded Grasslands & Savannas	27965.061625446
30	1396261	200	8508	2653.600382	1470.722894	MCD09_mean_05	4124.323276	1182.877488	IM_13	IndoMalay	Deserts & Xeric Shrublands	1089110.26176248
31	142941	585	9822	7087.029054	1605.205757	MCD09_mean_05	8692.234811	5481.823297	IM_14	IndoMalay	Mangroves	119125.2374617
32	666166	4392	9578	7620.829323	677.274057	MCD09_mean_05	8298.10338	6943.555266	PA_1	Palearctic	Tropical & Subtropical Moist Broadleaf Forests	511013.17083952
33	14778591	875	10000	6218.620702	988.186975	MCD09_mean_05	7206.807677	5230.433727	PA_4	Palearctic	Temperate Broadleaf & Mixed Forests	8693080.70914956
34	2891794	1525	10000	6805.120449	1221.126864	MCD09_mean_05	8026.247313	5583.993585	PA_5	Palearctic	Temperate Conifer Forests	1713206.30862659
35	24585235	2088	9998	5815.049042	1018.082967	MCD09_mean_05	6833.132009	4796.966075	PA_6	Palearctic	Boreal Forests/Taiga	9974753.84803102
36	8286176	1415	10000	5076.976937	844.981248	MCD09_mean_05	5921.958185	4231.995689	PA_8	Palearctic	Temperate Grasslands, Savannas & Shrublands	4720739.03932887
37	526657	677	7670	4628.015944	1904.151164	MCD09_mean_05	6532.167108	2723.86478	PA_9	Palearctic	Flooded Grasslands & Savannas	338367.403951761
38	4899545	776	10000	6118.122158	1552.965292	MCD09_mean_05	7671.08745	4565.156866	PA_10	Palearctic	Montane Grasslands & Shrublands	3392431.64470598
39	13143262	1923	9900	4865.799967	1140.607096	MCD09_mean_05	6006.407063	3725.192871	PA_11	Palearctic	Tundra	4057181.56827342
40	3015613	726	9384	4356.261452	1200.087125	MCD09_mean_05	5556.348577	3156.174327	PA_12	Palearctic	Mediterranean Forests, Woodlands & Scrub	2055581.75529756
41	24050470	56	10000	2683.947373	1318.521372	MCD09_mean_05	4002.468745	1365.426001	PA_13	Palearctic	Deserts & Xeric Shrublands	17403596.330573
42	67273	330	2880	1115.588096	246.87749	MCD09_mean_05	1362.465586	868.710606	NA_2	Nearctic	Tropical & Subtropical Dry Broadleaf Forests	51094.6339654442
43	375006	815	8080	3159.710298	1294.132766	MCD09_mean_05	4453.843064	1865.577532	NA_3	Nearctic	Tropical & Subtropical Coniferous Forests	289049.53675497
44	4419312	3723	8577	6430.802527	498.552637	MCD09_mean_05	6929.355164	5932.24989	NA_4	Nearctic	Temperate Broadleaf & Mixed Forests	2842611.26278819
45	3848773	529	10000	6559.310521	1362.118382	MCD09_mean_05	7921.428903	5197.192139	NA_5	Nearctic	Temperate Conifer Forests	2306573.43922857
46	11172313	2212	10000	5796.47136	1117.036613	MCD09_mean_05	6913.507973	4679.434747	NA_6	Nearctic	Boreal Forests/Taiga	5103136.38558615
47	107349	2315	6896	5347.909426	738.137524	MCD09_mean_05	6086.04695	4609.771902	NA_7	Nearctic	Tropical & Subtropical Grasslands, Savannas & Shrublands	80803.054655962
48	5021883	1166	8469	5591.321584	982.861458	MCD09_mean_05	6574.183042	4608.460126	NA_8	Nearctic	Temperate Grasslands, Savannas & Shrublands	3096877.65556798
49	14231614	148	10000	4451.050866	1773.806222	MCD09_mean_05	6224.857088	2677.244644	NA_11	Nearctic	Tundra	4253620.780699
50	173991	675	7438	2334.894719	709.999656	MCD09_mean_05	3044.894375	1624.895063	NA_12	Nearctic	Mediterranean Forests, Woodlands & Scrub	121539.999692215
51	3294261	365	9552	3396.618608	1576.167005	MCD09_mean_05	4972.785613	1820.451603	NA_13	Nearctic	Deserts & Xeric Shrublands	2324734.02781372
52	1517251	2607	8690	5103.243488	1150.62154	MCD09_mean_05	6253.865028	3952.621948	NA_98	Nearctic	Lake	875775.204944069
53	8876739	90	10000	2845.878835	2377.629692	MCD09_mean_05	5223.508527	468.249143	NA_99	Nearctic	Rock & Ice	8632669.43482529
54	11000629	1179	10000	7039.821251	1186.746286	MCD09_mean_05	8226.567537	5853.074965	NT_1	Neotropics	Tropical & Subtropical Moist Broadleaf Forests	9277768.86643515
55	1386714	657	10000	5439.075209	2160.229467	MCD09_mean_05	7599.304676	3278.845742	NT_2	Neotropics	Tropical & Subtropical Dry Broadleaf Forests	1144758.86402722
56	399192	1048	10000	6253.879902	1884.123119	MCD09_mean_05	8138.003021	4369.756783	NT_3	Neotropics	Tropical & Subtropical Coniferous Forests	327610.676518667
57	690956	3203	10000	7278.671117	1164.053821	MCD09_mean_05	8442.724938	6114.617296	NT_4	Neotropics	Temperate Broadleaf & Mixed Forests	413198.920570835
58	4946417	2416	9842	5499.123793	1275.446722	MCD09_mean_05	6774.570515	4223.677071	NT_7	Neotropics	Tropical & Subtropical Grasslands, Savannas & Shrublands	3993853.751848
59	2478959	3158	9970	5396.526236	656.843641	MCD09_mean_05	6053.369877	4739.682595	NT_8	Neotropics	Temperate Grasslands, Savannas & Shrublands	1629667.51758279
60	340291	2956	9304	4976.544246	747.879644	MCD09_mean_05	5724.42389	4228.664602	NT_9	Neotropics	Flooded Grasslands & Savannas	270985.872744574
61	1103938	591	10000	3600.624155	2324.641635	MCD09_mean_05	5925.26579	1275.98252	NT_10	Neotropics	Montane Grasslands & Shrublands	874747.377543077
62	203097	709	8615	3396.305878	1679.091708	MCD09_mean_05	5075.397586	1717.21417	NT_12	Neotropics	Mediterranean Forests, Woodlands & Scrub	148840.281162682
63	1401083	157	9947	5402.846781	2450.475342	MCD09_mean_05	7853.322123	2952.371439	NT_13	Neotropics	Deserts & Xeric Shrublands	1178910.87764069
64	151413	415	9810	5912.025903	1836.244703	MCD09_mean_05	7748.270606	4075.7812	NT_14	Neotropics	Mangroves	125626.572163706
66	31283	6426	10000	9352.262507	692.749733	MCD09_mean_05	10045.01224	8659.512774	NT_99	Neotropics	Rock & Ice	17425.9514544645
67	35354	1764	9976	6918.899248	1409.92188	MCD09_mean_05	8328.821128	5508.977368	OC_1	Oceania	Tropical & Subtropical Moist Broadleaf Forests	29041.4567475314
68	18023	1556	9843	6380.406148	1390.351606	MCD09_mean_05	7770.757754	4990.054542	OC_2	Oceania	Tropical & Subtropical Dry Broadleaf Forests	14716.7680716168
1	4109912	353	10000	7013.471562	1690.935873	MCD09_mean_06	8704.407435	5322.535689	AT_1	Afrotropics	Tropical & Subtropical Moist Broadleaf Forests	3493131.82776895
2	236635	296	8151	1745.816836	1055.437906	MCD09_mean_06	2801.254742	690.37893	AT_2	Afrotropics	Tropical & Subtropical Dry Broadleaf Forests	195296.351029083
3	16678175	0	10000	4440.846322	2468.606467	MCD09_mean_06	6909.452789	1972.239855	AT_7	Afrotropics	Tropical & Subtropical Grasslands, Savannas & Shrublands	14012152.6144706
4	32718	622	9572	1961.440583	1006.170875	MCD09_mean_06	2967.611458	955.269708	AT_8	Afrotropics	Temperate Grasslands, Savannas & Shrublands	25842.0842717302
5	547700	64	8837	4415.884921	2549.066411	MCD09_mean_06	6964.951332	1866.81851	AT_9	Afrotropics	Flooded Grasslands & Savannas	458825.014149343
6	1082136	136	10000	4074.83156	2526.484851	MCD09_mean_06	6601.316411	1548.346709	AT_10	Afrotropics	Montane Grasslands & Shrublands	864245.767747328
7	133341	2276	8087	4260.519323	525.857835	MCD09_mean_06	4786.377158	3734.661488	AT_12	Afrotropics	Mediterranean Forests, Woodlands & Scrub	95863.7234657234
8	3035409	0	9123	1995.142451	1482.842845	MCD09_mean_06	3477.985296	512.299606	AT_13	Afrotropics	Deserts & Xeric Shrublands	2408177.6913716
9	90957	334	9831	6884.95256	2519.17163	MCD09_mean_06	9404.12419	4365.78093	AT_14	Afrotropics	Mangroves	76880.1227050211
10	182688	422	7852	3244.296429	1362.461218	MCD09_mean_06	4606.757647	1881.835211	AT_98	Afrotropics	Lake	155945.223326255
11	29822	6104	10000	8891.504024	925.637574	MCD09_mean_06	9817.141598	7965.86645	AN_11	Antarctic	Tundra	3224184.7464844
12	1358169	2852	10000	7735.499803	1128.750183	MCD09_mean_06	8864.249986	6606.74962	AA_1	Australasia	Tropical & Subtropical Moist Broadleaf Forests	1160342.82886843
13	104288	1464	9922	5686.954386	1592.532785	MCD09_mean_06	7279.487171	4094.421601	AA_2	Australasia	Tropical & Subtropical Dry Broadleaf Forests	88348.3176177127
14	1060843	3335	9878	6012.48069	815.468184	MCD09_mean_06	6827.948874	5197.012506	AA_4	Australasia	Temperate Broadleaf & Mixed Forests	736810.28289232
15	2670428	718	9316	2568.380983	1508.862899	MCD09_mean_06	4077.243882	1059.518084	AA_7	Australasia	Tropical & Subtropical Grasslands, Savannas & Shrublands	2170611.10563935
16	865493	2299	9601	4511.469754	918.93096	MCD09_mean_06	5430.400714	3592.538794	AA_8	Australasia	Temperate Grasslands, Savannas & Shrublands	631022.582964559
17	99967	3580	10000	7178.101574	1419.882005	MCD09_mean_06	8597.983579	5758.219569	AA_10	Australasia	Montane Grasslands & Shrublands	67647.4404677671
19	1113014	2888	8937	5318.054179	746.611803	MCD09_mean_06	6064.665982	4571.442376	AA_12	Australasia	Mediterranean Forests, Woodlands & Scrub	805435.726597712
20	4626700	682	9105	2772.078885	976.525384	MCD09_mean_06	3748.604269	1795.553501	AA_13	Australasia	Deserts & Xeric Shrublands	3580111.63052413
21	31421	4858	9532	7688.249515	774.447619	MCD09_mean_06	8462.697134	6913.801896	AA_14	Australasia	Mangroves	26884.7535125501
22	6661401	2354	10000	8075.667942	1024.757303	MCD09_mean_06	9100.425245	7050.910639	IM_1	IndoMalay	Tropical & Subtropical Moist Broadleaf Forests	5422854.37209134
23	1886721	4079	9950	7810.775986	976.808278	MCD09_mean_06	8787.584264	6833.967708	IM_2	IndoMalay	Tropical & Subtropical Dry Broadleaf Forests	1531782.59191699
24	127677	1003	10000	6088.788513	2255.210542	MCD09_mean_06	8343.999055	3833.577971	IM_3	IndoMalay	Tropical & Subtropical Coniferous Forests	95956.3882790413
25	200216	1363	10000	7659.488138	2183.46393	MCD09_mean_06	9842.952068	5476.024208	IM_4	IndoMalay	Temperate Broadleaf & Mixed Forests	149970.345753284
26	90962	1060	10000	6884.327367	2844.754489	MCD09_mean_06	9729.081856	4039.572878	IM_5	IndoMalay	Temperate Conifer Forests	67304.1093393582
27	45388	4289	9937	6556.529655	1127.304206	MCD09_mean_06	7683.833861	5429.225449	IM_7	IndoMalay	Tropical & Subtropical Grasslands, Savannas & Shrublands	34651.8762386551
28	35520	4010	8037	5763.97134	641.715076	MCD09_mean_06	6405.686416	5122.256264	IM_9	IndoMalay	Flooded Grasslands & Savannas	27965.061625446
30	1396261	1216	9561	5550.504798	2104.235833	MCD09_mean_06	7654.740631	3446.268965	IM_13	IndoMalay	Deserts & Xeric Shrublands	1089110.26176248
31	142941	2041	10000	7949.640138	1147.748789	MCD09_mean_06	9097.388927	6801.891349	IM_14	IndoMalay	Mangroves	119125.2374617
32	666166	6068	10000	8420.508097	491.149917	MCD09_mean_06	8911.658014	7929.35818	PA_1	Palearctic	Tropical & Subtropical Moist Broadleaf Forests	511013.17083952
33	14778591	120	10000	6072.040583	1401.014004	MCD09_mean_06	7473.054587	4671.026579	PA_4	Palearctic	Temperate Broadleaf & Mixed Forests	8693080.70914956
34	2891794	524	10000	6492.023584	1593.922323	MCD09_mean_06	8085.945907	4898.101261	PA_5	Palearctic	Temperate Conifer Forests	1713206.30862659
35	24585235	2291	9969	5351.864253	970.931253	MCD09_mean_06	6322.795506	4380.933	PA_6	Palearctic	Boreal Forests/Taiga	9974753.84803102
36	8286176	30	9869	4935.057691	1224.265576	MCD09_mean_06	6159.323267	3710.792115	PA_8	Palearctic	Temperate Grasslands, Savannas & Shrublands	4720739.03932887
37	526657	8	7442	4000.72333	2400.360589	MCD09_mean_06	6401.083919	1600.362741	PA_9	Palearctic	Flooded Grasslands & Savannas	338367.403951761
38	4899545	314	10000	6071.059044	1904.476314	MCD09_mean_06	7975.535358	4166.58273	PA_10	Palearctic	Montane Grasslands & Shrublands	3392431.64470598
39	13143262	1251	10000	4288.364968	1300.373302	MCD09_mean_06	5588.73827	2987.991666	PA_11	Palearctic	Tundra	4057181.56827342
40	3015613	30	9317	2879.811653	1270.84018	MCD09_mean_06	4150.651833	1608.971473	PA_12	Palearctic	Mediterranean Forests, Woodlands & Scrub	2055581.75529756
41	24050469	0	10000	2133.375343	1563.005518	MCD09_mean_06	3696.380861	570.369825	PA_13	Palearctic	Deserts & Xeric Shrublands	17403596.330573
42	67273	539	3155	1491.854741	375.512273	MCD09_mean_06	1867.367014	1116.342468	NA_2	Nearctic	Tropical & Subtropical Dry Broadleaf Forests	51094.6339654442
43	375006	957	9497	4808.534402	1434.361105	MCD09_mean_06	6242.895507	3374.173297	NA_3	Nearctic	Tropical & Subtropical Coniferous Forests	289049.53675497
44	4419312	3385	8689	6214.64916	630.690591	MCD09_mean_06	6845.339751	5583.958569	NA_4	Nearctic	Temperate Broadleaf & Mixed Forests	2842611.26278819
45	3848773	489	10000	6175.004435	1565.187973	MCD09_mean_06	7740.192408	4609.816462	NA_5	Nearctic	Temperate Conifer Forests	2306573.43922857
46	11172313	1456	10000	5743.404935	1274.084357	MCD09_mean_06	7017.489292	4469.320578	NA_6	Nearctic	Boreal Forests/Taiga	5103136.38558615
47	107349	2049	8317	5465.826351	967.050151	MCD09_mean_06	6432.876502	4498.7762	NA_7	Nearctic	Tropical & Subtropical Grasslands, Savannas & Shrublands	80803.054655962
48	5021883	436	7508	5033.56023	1171.610616	MCD09_mean_06	6205.170846	3861.949614	NA_8	Nearctic	Temperate Grasslands, Savannas & Shrublands	3096877.65556798
49	14231614	455	10000	4027.002577	1607.663848	MCD09_mean_06	5634.666425	2419.338729	NA_11	Nearctic	Tundra	4253620.780699
50	173991	419	8585	1503.970263	727.084956	MCD09_mean_06	2231.055219	776.885307	NA_12	Nearctic	Mediterranean Forests, Woodlands & Scrub	121539.999692215
51	3294261	161	9597	2933.501017	1392.779881	MCD09_mean_06	4326.280898	1540.721136	NA_13	Nearctic	Deserts & Xeric Shrublands	2324734.02781372
52	1517251	636	8767	4062.867879	1337.216161	MCD09_mean_06	5400.08404	2725.651718	NA_98	Nearctic	Lake	875775.204944069
53	8274670	151	10000	2182.28953	1814.758455	MCD09_mean_06	3997.047985	367.531075	NA_99	Nearctic	Rock & Ice	8632669.43482529
54	11000629	903	10000	6208.910873	1565.703654	MCD09_mean_06	7774.614527	4643.207219	NT_1	Neotropics	Tropical & Subtropical Moist Broadleaf Forests	9277768.86643515
55	1386714	605	10000	5495.422005	2042.547405	MCD09_mean_06	7537.96941	3452.8746	NT_2	Neotropics	Tropical & Subtropical Dry Broadleaf Forests	1144758.86402722
56	399192	1017	10000	7591.469078	1218.844984	MCD09_mean_06	8810.314062	6372.624094	NT_3	Neotropics	Tropical & Subtropical Coniferous Forests	327610.676518667
57	690956	3771	10000	7854.64719	926.30202	MCD09_mean_06	8780.94921	6928.34517	NT_4	Neotropics	Temperate Broadleaf & Mixed Forests	413198.920570835
58	4946417	949	9765	4737.95969	1647.871531	MCD09_mean_06	6385.831221	3090.088159	NT_7	Neotropics	Tropical & Subtropical Grasslands, Savannas & Shrublands	3993853.751848
59	2478959	2540	10000	5781.788343	851.081169	MCD09_mean_06	6632.869512	4930.707174	NT_8	Neotropics	Temperate Grasslands, Savannas & Shrublands	1629667.51758279
60	340291	1962	9569	4596.192415	1344.513409	MCD09_mean_06	5940.705824	3251.679006	NT_9	Neotropics	Flooded Grasslands & Savannas	270985.872744574
61	1103938	306	10000	3457.37749	2657.61398	MCD09_mean_06	6114.99147	799.76351	NT_10	Neotropics	Montane Grasslands & Shrublands	874747.377543077
62	203097	701	9859	3999.999114	1996.247313	MCD09_mean_06	5996.246427	2003.751801	NT_12	Neotropics	Mediterranean Forests, Woodlands & Scrub	148840.281162682
63	1401083	0	9940	4895.46218	2383.842714	MCD09_mean_06	7279.304894	2511.619466	NT_13	Neotropics	Deserts & Xeric Shrublands	1178910.87764069
64	151413	352	9884	6246.004445	1629.892097	MCD09_mean_06	7875.896542	4616.112348	NT_14	Neotropics	Mangroves	125626.572163706
66	31283	6947	10000	9377.98456	639.674056	MCD09_mean_06	10017.658616	8738.310504	NT_99	Neotropics	Rock & Ice	17425.9514544645
67	35354	1299	9963	6822.847599	1511.485472	MCD09_mean_06	8334.333071	5311.362127	OC_1	Oceania	Tropical & Subtropical Moist Broadleaf Forests	29041.4567475314
68	18023	1192	9922	6153.433502	1587.51659	MCD09_mean_06	7740.950092	4565.916912	OC_2	Oceania	Tropical & Subtropical Dry Broadleaf Forests	14716.7680716168
1	4109912	506	10000	7191.210236	1766.038317	MCD09_mean_07	8957.248553	5425.171919	AT_1	Afrotropics	Tropical & Subtropical Moist Broadleaf Forests	3493131.82776895
2	236635	164	8869	1819.220107	1166.79926	MCD09_mean_07	2986.019367	652.420847	AT_2	Afrotropics	Tropical & Subtropical Dry Broadleaf Forests	195296.351029083
3	16678175	0	10000	4747.704521	2724.18628	MCD09_mean_07	7471.890801	2023.518241	AT_7	Afrotropics	Tropical & Subtropical Grasslands, Savannas & Shrublands	14012152.6144706
4	32718	1416	9614	3108.468213	900.25064	MCD09_mean_07	4008.718853	2208.217573	AT_8	Afrotropics	Temperate Grasslands, Savannas & Shrublands	25842.0842717302
5	547700	43	8469	4427.560283	2774.142172	MCD09_mean_07	7201.702455	1653.418111	AT_9	Afrotropics	Flooded Grasslands & Savannas	458825.014149343
6	1082136	0	10000	4103.821075	2953.871674	MCD09_mean_07	7057.692749	1149.949401	AT_10	Afrotropics	Montane Grasslands & Shrublands	864245.767747328
7	133341	1738	7919	3896.332951	599.224207	MCD09_mean_07	4495.557158	3297.108744	AT_12	Afrotropics	Mediterranean Forests, Woodlands & Scrub	95863.7234657234
8	3035409	0	9774	2058.380314	1784.817763	MCD09_mean_07	3843.198077	273.562551	AT_13	Afrotropics	Deserts & Xeric Shrublands	2408177.6913716
9	90957	415	9954	7143.221929	2653.757732	MCD09_mean_07	9796.979661	4489.464197	AT_14	Afrotropics	Mangroves	76880.1227050211
10	182688	200	8049	2901.707228	1539.389291	MCD09_mean_07	4441.096519	1362.317937	AT_98	Afrotropics	Lake	155945.223326255
11	719819	2638	10000	7700.81557	1137.386497	MCD09_mean_07	8838.202067	6563.429073	AN_11	Antarctic	Tundra	3224184.7464844
12	1358169	2407	10000	8016.360944	1144.631605	MCD09_mean_07	9160.992549	6871.729339	AA_1	Australasia	Tropical & Subtropical Moist Broadleaf Forests	1160342.82886843
13	104288	1279	9920	5450.320766	1737.496905	MCD09_mean_07	7187.817671	3712.823861	AA_2	Australasia	Tropical & Subtropical Dry Broadleaf Forests	88348.3176177127
14	1060843	2612	9971	5816.0462	1180.913516	MCD09_mean_07	6996.959716	4635.132684	AA_4	Australasia	Temperate Broadleaf & Mixed Forests	736810.28289232
15	2670428	305	9343	1946.750913	1543.187305	MCD09_mean_07	3489.938218	403.563608	AA_7	Australasia	Tropical & Subtropical Grasslands, Savannas & Shrublands	2170611.10563935
16	865493	1259	9971	3867.260052	1375.067547	MCD09_mean_07	5242.327599	2492.192505	AA_8	Australasia	Temperate Grasslands, Savannas & Shrublands	631022.582964559
17	99967	4008	10000	7341.963218	1472.92268	MCD09_mean_07	8814.885898	5869.040538	AA_10	Australasia	Montane Grasslands & Shrublands	67647.4404677671
19	1113014	2652	8974	5378.879894	893.498454	MCD09_mean_07	6272.378348	4485.38144	AA_12	Australasia	Mediterranean Forests, Woodlands & Scrub	805435.726597712
20	4626700	374	9011	2205.541021	1083.461439	MCD09_mean_07	3289.00246	1122.079582	AA_13	Australasia	Deserts & Xeric Shrublands	3580111.63052413
21	31421	4472	9558	7967.405398	875.203253	MCD09_mean_07	8842.608651	7092.202145	AA_14	Australasia	Mangroves	26884.7535125501
22	6661401	1534	10000	8397.975085	1050.20195	MCD09_mean_07	9448.177035	7347.773135	IM_1	IndoMalay	Tropical & Subtropical Moist Broadleaf Forests	5422854.37209134
23	1886721	5693	10000	9026.598428	577.994682	MCD09_mean_07	9604.59311	8448.603746	IM_2	IndoMalay	Tropical & Subtropical Dry Broadleaf Forests	1531782.59191699
24	127677	1650	10000	7843.715947	1844.614828	MCD09_mean_07	9688.330775	5999.101119	IM_3	IndoMalay	Tropical & Subtropical Coniferous Forests	95956.3882790413
25	200216	1747	10000	8322.714663	1748.020246	MCD09_mean_07	10070.734909	6574.694417	IM_4	IndoMalay	Temperate Broadleaf & Mixed Forests	149970.345753284
26	90962	1360	10000	7772.420648	2429.059753	MCD09_mean_07	10201.480401	5343.360895	IM_5	IndoMalay	Temperate Conifer Forests	67304.1093393582
27	45388	6680	9990	8401.18203	460.788627	MCD09_mean_07	8861.970657	7940.393403	IM_7	IndoMalay	Tropical & Subtropical Grasslands, Savannas & Shrublands	34651.8762386551
28	35520	7159	9705	8686.688176	429.149026	MCD09_mean_07	9115.837202	8257.53915	IM_9	IndoMalay	Flooded Grasslands & Savannas	27965.061625446
30	1396261	2426	10000	7817.176135	1570.084346	MCD09_mean_07	9387.260481	6247.091789	IM_13	IndoMalay	Deserts & Xeric Shrublands	1089110.26176248
31	142941	3577	10000	8375.179221	1023.075554	MCD09_mean_07	9398.254775	7352.103667	IM_14	IndoMalay	Mangroves	119125.2374617
32	666166	6129	10000	8399.9551	596.91131	MCD09_mean_07	8996.86641	7803.04379	PA_1	Palearctic	Tropical & Subtropical Moist Broadleaf Forests	511013.17083952
33	14778591	57	10000	5983.277963	1654.665453	MCD09_mean_07	7637.943416	4328.61251	PA_4	Palearctic	Temperate Broadleaf & Mixed Forests	8693080.70914956
34	2891794	234	10000	6421.778637	1768.017943	MCD09_mean_07	8189.79658	4653.760694	PA_5	Palearctic	Temperate Conifer Forests	1713206.30862659
35	24585235	2343	9879	5222.96268	872.282481	MCD09_mean_07	6095.245161	4350.680199	PA_6	Palearctic	Boreal Forests/Taiga	9974753.84803102
36	8286176	0	9531	4874.621725	1447.782235	MCD09_mean_07	6322.40396	3426.83949	PA_8	Palearctic	Temperate Grasslands, Savannas & Shrublands	4720739.03932887
37	526656	0	8385	4308.250311	2829.55671	MCD09_mean_07	7137.807021	1478.693601	PA_9	Palearctic	Flooded Grasslands & Savannas	338367.403951761
38	4899545	81	10000	6231.460387	1984.856891	MCD09_mean_07	8216.317278	4246.603496	PA_10	Palearctic	Montane Grasslands & Shrublands	3392431.64470598
39	13143262	975	9998	4403.288816	1192.0023	MCD09_mean_07	5595.291116	3211.286516	PA_11	Palearctic	Tundra	4057181.56827342
40	3015613	0	8904	1822.663116	1132.141759	MCD09_mean_07	2954.804875	690.521357	PA_12	Palearctic	Mediterranean Forests, Woodlands & Scrub	2055581.75529756
41	24041121	0	9962	2011.588288	1700.491914	MCD09_mean_07	3712.080202	311.096374	PA_13	Palearctic	Deserts & Xeric Shrublands	17403596.330573
42	67273	2405	7229	4527.736179	835.313965	MCD09_mean_07	5363.050144	3692.422214	NA_2	Nearctic	Tropical & Subtropical Dry Broadleaf Forests	51094.6339654442
43	375006	2848	10000	6963.687872	1073.831397	MCD09_mean_07	8037.519269	5889.856475	NA_3	Nearctic	Tropical & Subtropical Coniferous Forests	289049.53675497
44	4419312	1538	9163	6030.913762	720.766138	MCD09_mean_07	6751.6799	5310.147624	NA_4	Nearctic	Temperate Broadleaf & Mixed Forests	2842611.26278819
45	3848773	294	10000	5318.795274	1894.371763	MCD09_mean_07	7213.167037	3424.423511	NA_5	Nearctic	Temperate Conifer Forests	2306573.43922857
46	11172313	2626	10000	5998.06576	1004.902257	MCD09_mean_07	7002.968017	4993.163503	NA_6	Nearctic	Boreal Forests/Taiga	5103136.38558615
47	107349	3292	9076	6424.588147	862.542305	MCD09_mean_07	7287.130452	5562.045842	NA_7	Nearctic	Tropical & Subtropical Grasslands, Savannas & Shrublands	80803.054655962
48	5021883	163	7219	4077.50954	1009.164615	MCD09_mean_07	5086.674155	3068.344925	NA_8	Nearctic	Temperate Grasslands, Savannas & Shrublands	3096877.65556798
49	14231614	905	10000	4504.025639	1570.243342	MCD09_mean_07	6074.268981	2933.782297	NA_11	Nearctic	Tundra	4253620.780699
50	173991	167	8461	1277.371215	1007.161128	MCD09_mean_07	2284.532343	270.210087	NA_12	Nearctic	Mediterranean Forests, Woodlands & Scrub	121539.999692215
51	3294261	563	9463	3791.451192	1601.270355	MCD09_mean_07	5392.721547	2190.180837	NA_13	Nearctic	Deserts & Xeric Shrublands	2324734.02781372
52	1517251	238	9064	3654.39317	1049.505567	MCD09_mean_07	4703.898737	2604.887603	NA_98	Nearctic	Lake	875775.204944069
53	8274670	466	10000	2438.343194	1655.098328	MCD09_mean_07	4093.441522	783.244866	NA_99	Nearctic	Rock & Ice	8632669.43482529
54	11000629	718	10000	5779.353556	1821.956736	MCD09_mean_07	7601.310292	3957.39682	NT_1	Neotropics	Tropical & Subtropical Moist Broadleaf Forests	9277768.86643515
55	1386714	754	10000	5396.164735	1999.093727	MCD09_mean_07	7395.258462	3397.071008	NT_2	Neotropics	Tropical & Subtropical Dry Broadleaf Forests	1144758.86402722
56	399192	3120	10000	7755.832877	1096.597314	MCD09_mean_07	8852.430191	6659.235563	NT_3	Neotropics	Tropical & Subtropical Coniferous Forests	327610.676518667
57	690956	3303	10000	7522.54256	1084.576429	MCD09_mean_07	8607.118989	6437.966131	NT_4	Neotropics	Temperate Broadleaf & Mixed Forests	413198.920570835
58	4946417	521	9785	3987.605957	1706.962412	MCD09_mean_07	5694.568369	2280.643545	NT_7	Neotropics	Tropical & Subtropical Grasslands, Savannas & Shrublands	3993853.751848
59	2478959	2191	10000	5427.980585	992.833391	MCD09_mean_07	6420.813976	4435.147194	NT_8	Neotropics	Temperate Grasslands, Savannas & Shrublands	1629667.51758279
60	340291	1596	9368	4045.413099	1362.329437	MCD09_mean_07	5407.742536	2683.083662	NT_9	Neotropics	Flooded Grasslands & Savannas	270985.872744574
61	1103938	554	10000	3399.945581	2545.160744	MCD09_mean_07	5945.106325	854.784837	NT_10	Neotropics	Montane Grasslands & Shrublands	874747.377543077
62	203097	525	9973	3527.179146	1963.755493	MCD09_mean_07	5490.934639	1563.423653	NT_12	Neotropics	Mediterranean Forests, Woodlands & Scrub	148840.281162682
63	1401083	56	10000	4444.165603	2298.725485	MCD09_mean_07	6742.891088	2145.440118	NT_13	Neotropics	Deserts & Xeric Shrublands	1178910.87764069
64	151413	1693	9907	6022.194481	1465.478773	MCD09_mean_07	7487.673254	4556.715708	NT_14	Neotropics	Mangroves	125626.572163706
66	31283	6195	10000	9269.037624	830.77394	MCD09_mean_07	10099.811564	8438.263684	NT_99	Neotropics	Rock & Ice	17425.9514544645
67	35354	1342	9988	6654.943203	1611.294459	MCD09_mean_07	8266.237662	5043.648744	OC_1	Oceania	Tropical & Subtropical Moist Broadleaf Forests	29041.4567475314
68	18023	1118	9825	5951.356101	1596.931306	MCD09_mean_07	7548.287407	4354.424795	OC_2	Oceania	Tropical & Subtropical Dry Broadleaf Forests	14716.7680716168
1	4109912	501	10000	7513.016488	1874.357031	MCD09_mean_08	9387.373519	5638.659457	AT_1	Afrotropics	Tropical & Subtropical Moist Broadleaf Forests	3493131.82776895
2	236635	280	9305	2089.793661	1377.222735	MCD09_mean_08	3467.016396	712.570926	AT_2	Afrotropics	Tropical & Subtropical Dry Broadleaf Forests	195296.351029083
3	16678175	23	10000	5146.394709	2791.923098	MCD09_mean_08	7938.317807	2354.471611	AT_7	Afrotropics	Tropical & Subtropical Grasslands, Savannas & Shrublands	14012152.6144706
4	32718	1139	9684	2971.42793	1009.629291	MCD09_mean_08	3981.057221	1961.798639	AT_8	Afrotropics	Temperate Grasslands, Savannas & Shrublands	25842.0842717302
5	547700	132	8892	4471.907729	2928.858639	MCD09_mean_08	7400.766368	1543.04909	AT_9	Afrotropics	Flooded Grasslands & Savannas	458825.014149343
6	1082136	236	10000	4366.488861	2783.314226	MCD09_mean_08	7149.803087	1583.174635	AT_10	Afrotropics	Montane Grasslands & Shrublands	864245.767747328
7	133341	2430	8807	4275.64896	684.244866	MCD09_mean_08	4959.893826	3591.404094	AT_12	Afrotropics	Mediterranean Forests, Woodlands & Scrub	95863.7234657234
8	3035409	17	9876	2135.835304	1751.519116	MCD09_mean_08	3887.35442	384.316188	AT_13	Afrotropics	Deserts & Xeric Shrublands	2408177.6913716
9	90957	170	9967	7157.721286	2897.445588	MCD09_mean_08	10055.166874	4260.275698	AT_14	Afrotropics	Mangroves	76880.1227050211
10	182688	305	8254	3594.336727	1858.86009	MCD09_mean_08	5453.196817	1735.476637	AT_98	Afrotropics	Lake	155945.223326255
11	9505664	1903	10000	7532.502941	1351.443259	MCD09_mean_08	8883.9462	6181.059682	AN_11	Antarctic	Tundra	3224184.7464844
12	1358169	1676	10000	7776.163046	1351.87891	MCD09_mean_08	9128.041956	6424.284136	AA_1	Australasia	Tropical & Subtropical Moist Broadleaf Forests	1160342.82886843
13	104288	721	9952	4571.23227	1891.488208	MCD09_mean_08	6462.720478	2679.744062	AA_2	Australasia	Tropical & Subtropical Dry Broadleaf Forests	88348.3176177127
14	1060843	1843	9998	5623.018074	1426.304569	MCD09_mean_08	7049.322643	4196.713505	AA_4	Australasia	Temperate Broadleaf & Mixed Forests	736810.28289232
15	2670428	147	9409	1656.898935	1335.095848	MCD09_mean_08	2991.994783	321.803087	AA_7	Australasia	Tropical & Subtropical Grasslands, Savannas & Shrublands	2170611.10563935
16	865493	836	9896	3361.110737	1481.477568	MCD09_mean_08	4842.588305	1879.633169	AA_8	Australasia	Temperate Grasslands, Savannas & Shrublands	631022.582964559
17	99967	3998	10000	7354.512239	1319.741349	MCD09_mean_08	8674.253588	6034.77089	AA_10	Australasia	Montane Grasslands & Shrublands	67647.4404677671
19	1113014	1863	9309	4966.853835	1125.361779	MCD09_mean_08	6092.215614	3841.492056	AA_12	Australasia	Mediterranean Forests, Woodlands & Scrub	805435.726597712
20	4626700	217	9168	1512.668794	923.809621	MCD09_mean_08	2436.478415	588.859173	AA_13	Australasia	Deserts & Xeric Shrublands	3580111.63052413
21	31421	3543	9535	7756.085962	1061.740007	MCD09_mean_08	8817.825969	6694.345955	AA_14	Australasia	Mangroves	26884.7535125501
22	6661401	907	10000	8204.926269	1098.391494	MCD09_mean_08	9303.317763	7106.534775	IM_1	IndoMalay	Tropical & Subtropical Moist Broadleaf Forests	5422854.37209134
23	1886721	5265	9970	9016.871078	507.69606	MCD09_mean_08	9524.567138	8509.175018	IM_2	IndoMalay	Tropical & Subtropical Dry Broadleaf Forests	1531782.59191699
24	127677	2464	10000	7988.59374	1530.873264	MCD09_mean_08	9519.467004	6457.720476	IM_3	IndoMalay	Tropical & Subtropical Coniferous Forests	95956.3882790413
25	200216	2754	10000	8134.515868	1541.174212	MCD09_mean_08	9675.69008	6593.341656	IM_4	IndoMalay	Temperate Broadleaf & Mixed Forests	149970.345753284
26	90962	2008	10000	7875.416658	2162.332211	MCD09_mean_08	10037.748869	5713.084447	IM_5	IndoMalay	Temperate Conifer Forests	67304.1093393582
27	45388	6369	9957	7725.55757	534.371587	MCD09_mean_08	8259.929157	7191.185983	IM_7	IndoMalay	Tropical & Subtropical Grasslands, Savannas & Shrublands	34651.8762386551
28	35520	6677	9778	8491.618581	556.902707	MCD09_mean_08	9048.521288	7934.715874	IM_9	IndoMalay	Flooded Grasslands & Savannas	27965.061625446
30	1396261	0	10000	7761.114478	1534.885844	MCD09_mean_08	9296.000322	6226.228634	IM_13	IndoMalay	Deserts & Xeric Shrublands	1089110.26176248
31	142941	3267	10000	8225.766855	1234.797015	MCD09_mean_08	9460.56387	6990.96984	IM_14	IndoMalay	Mangroves	119125.2374617
32	666166	5490	10000	7851.115946	707.952981	MCD09_mean_08	8559.068927	7143.162965	PA_1	Palearctic	Tropical & Subtropical Moist Broadleaf Forests	511013.17083952
33	14778591	0	10000	5829.936299	1599.486002	MCD09_mean_08	7429.422301	4230.450297	PA_4	Palearctic	Temperate Broadleaf & Mixed Forests	8693080.70914956
34	2891794	0	10000	6089.309139	1772.782735	MCD09_mean_08	7862.091874	4316.526404	PA_5	Palearctic	Temperate Conifer Forests	1713206.30862659
35	24585235	0	9946	6285.092654	605.216592	MCD09_mean_08	6890.309246	5679.876062	PA_6	Palearctic	Boreal Forests/Taiga	9974753.84803102
36	8286176	0	9307	4377.315049	1440.822861	MCD09_mean_08	5818.13791	2936.492188	PA_8	Palearctic	Temperate Grasslands, Savannas & Shrublands	4720739.03932887
37	526568	0	8279	3826.005335	2631.827179	MCD09_mean_08	6457.832514	1194.178156	PA_9	Palearctic	Flooded Grasslands & Savannas	338367.403951761
38	4899545	0	10000	5935.808732	1953.435751	MCD09_mean_08	7889.244483	3982.372981	PA_10	Palearctic	Montane Grasslands & Shrublands	3392431.64470598
39	13143262	0	10000	5933.352139	1008.017713	MCD09_mean_08	6941.369852	4925.334426	PA_11	Palearctic	Tundra	4057181.56827342
40	3015613	0	8709	2127.03167	1135.414415	MCD09_mean_08	3262.446085	991.617255	PA_12	Palearctic	Mediterranean Forests, Woodlands & Scrub	2055581.75529756
41	24029727	0	35463	1800.444138	1425.554149	MCD09_mean_08	3225.998287	374.889989	PA_13	Palearctic	Deserts & Xeric Shrublands	17403596.330573
42	67273	1729	7939	4228.760067	1245.127611	MCD09_mean_08	5473.887678	2983.632456	NA_2	Nearctic	Tropical & Subtropical Dry Broadleaf Forests	51094.6339654442
43	375006	2055	9886	6301.44319	1188.061164	MCD09_mean_08	7489.504354	5113.382026	NA_3	Nearctic	Tropical & Subtropical Coniferous Forests	289049.53675497
44	4419312	0	9228	5793.879571	638.124111	MCD09_mean_08	6432.003682	5155.75546	NA_4	Nearctic	Temperate Broadleaf & Mixed Forests	2842611.26278819
45	3848773	0	10000	5282.106325	1681.118298	MCD09_mean_08	6963.224623	3600.988027	NA_5	Nearctic	Temperate Conifer Forests	2306573.43922857
46	11172313	0	10000	6337.794981	827.07859	MCD09_mean_08	7164.873571	5510.716391	NA_6	Nearctic	Boreal Forests/Taiga	5103136.38558615
47	107349	2792	8523	5871.765783	908.964485	MCD09_mean_08	6780.730268	4962.801298	NA_7	Nearctic	Tropical & Subtropical Grasslands, Savannas & Shrublands	80803.054655962
48	5021883	0	6734	4191.566093	950.767634	MCD09_mean_08	5142.333727	3240.798459	NA_8	Nearctic	Temperate Grasslands, Savannas & Shrublands	3096877.65556798
49	14231614	0	10000	5562.88134	1400.708309	MCD09_mean_08	6963.589649	4162.173031	NA_11	Nearctic	Tundra	4253620.780699
50	173991	142	7818	1082.03295	877.386877	MCD09_mean_08	1959.419827	204.646073	NA_12	Nearctic	Mediterranean Forests, Woodlands & Scrub	121539.999692215
51	3294261	0	9419	3516.698734	1442.394077	MCD09_mean_08	4959.092811	2074.304657	NA_13	Nearctic	Deserts & Xeric Shrublands	2324734.02781372
52	1517251	0	8738	3268.91661	1641.971845	MCD09_mean_08	4910.888455	1626.944765	NA_98	Nearctic	Lake	875775.204944069
53	25736319	0	10000	5405.012841	2184.59505	MCD09_mean_08	7589.607891	3220.417791	NA_99	Nearctic	Rock & Ice	8632669.43482529
54	11000629	585	10000	5586.000929	1834.345633	MCD09_mean_08	7420.346562	3751.655296	NT_1	Neotropics	Tropical & Subtropical Moist Broadleaf Forests	9277768.86643515
55	1386714	674	10000	5210.6618	2035.155764	MCD09_mean_08	7245.817564	3175.506036	NT_2	Neotropics	Tropical & Subtropical Dry Broadleaf Forests	1144758.86402722
56	399192	3390	10000	7631.221252	1145.363507	MCD09_mean_08	8776.584759	6485.857745	NT_3	Neotropics	Tropical & Subtropical Coniferous Forests	327610.676518667
57	690956	3361	10000	7639.674593	1076.658961	MCD09_mean_08	8716.333554	6563.015632	NT_4	Neotropics	Temperate Broadleaf & Mixed Forests	413198.920570835
58	4946417	565	9833	3667.885182	1650.223009	MCD09_mean_08	5318.108191	2017.662173	NT_7	Neotropics	Tropical & Subtropical Grasslands, Savannas & Shrublands	3993853.751848
59	2478959	2099	10000	5469.921191	1041.834673	MCD09_mean_08	6511.755864	4428.086518	NT_8	Neotropics	Temperate Grasslands, Savannas & Shrublands	1629667.51758279
60	340291	1614	9209	3787.89712	1471.444693	MCD09_mean_08	5259.341813	2316.452427	NT_9	Neotropics	Flooded Grasslands & Savannas	270985.872744574
61	1103938	385	10000	3293.869455	2580.250421	MCD09_mean_08	5874.119876	713.619034	NT_10	Neotropics	Montane Grasslands & Shrublands	874747.377543077
62	203097	426	9914	3442.67613	1919.517971	MCD09_mean_08	5362.194101	1523.158159	NT_12	Neotropics	Mediterranean Forests, Woodlands & Scrub	148840.281162682
63	1401083	0	9936	3965.019688	2275.394549	MCD09_mean_08	6240.414237	1689.625139	NT_13	Neotropics	Deserts & Xeric Shrublands	1178910.87764069
64	151413	455	9920	5724.842979	1571.959424	MCD09_mean_08	7296.802403	4152.883555	NT_14	Neotropics	Mangroves	125626.572163706
66	31283	6529	10000	9334.912349	745.290667	MCD09_mean_08	10080.203016	8589.621682	NT_99	Neotropics	Rock & Ice	17425.9514544645
67	35354	990	10000	6756.703852	1714.818283	MCD09_mean_08	8471.522135	5041.885569	OC_1	Oceania	Tropical & Subtropical Moist Broadleaf Forests	29041.4567475314
68	18023	1056	9953	6243.782389	1747.810161	MCD09_mean_08	7991.59255	4495.972228	OC_2	Oceania	Tropical & Subtropical Dry Broadleaf Forests	14716.7680716168
1	4109912	539	10000	7262.174652	1850.893615	MCD09_mean_09	9113.068267	5411.281037	AT_1	Afrotropics	Tropical & Subtropical Moist Broadleaf Forests	3493131.82776895
2	236635	510	9147	2609.926925	1168.491575	MCD09_mean_09	3778.4185	1441.43535	AT_2	Afrotropics	Tropical & Subtropical Dry Broadleaf Forests	195296.351029083
3	16678175	266	10000	4841.453348	2298.303306	MCD09_mean_09	7139.756654	2543.150042	AT_7	Afrotropics	Tropical & Subtropical Grasslands, Savannas & Shrublands	14012152.6144706
4	32718	292	9656	1748.077786	1175.764389	MCD09_mean_09	2923.842175	572.313397	AT_8	Afrotropics	Temperate Grasslands, Savannas & Shrublands	25842.0842717302
5	547700	330	8489	4068.665492	2200.244073	MCD09_mean_09	6268.909565	1868.421419	AT_9	Afrotropics	Flooded Grasslands & Savannas	458825.014149343
6	1082136	845	10000	4483.474904	2338.648284	MCD09_mean_09	6822.123188	2144.82662	AT_10	Afrotropics	Montane Grasslands & Shrublands	864245.767747328
7	133341	1693	8361	4032.108061	830.175723	MCD09_mean_09	4862.283784	3201.932338	AT_12	Afrotropics	Mediterranean Forests, Woodlands & Scrub	95863.7234657234
8	3035409	42	9388	1883.146633	1239.513795	MCD09_mean_09	3122.660428	643.632838	AT_13	Afrotropics	Deserts & Xeric Shrublands	2408177.6913716
9	90957	380	9997	6772.693108	2859.958454	MCD09_mean_09	9632.651562	3912.734654	AT_14	Afrotropics	Mangroves	76880.1227050211
10	182688	685	8342	4298.059796	1726.722727	MCD09_mean_09	6024.782523	2571.337069	AT_98	Afrotropics	Lake	155945.223326255
11	9505664	1528	10000	6814.626047	1636.948718	MCD09_mean_09	8451.574765	5177.677329	AN_11	Antarctic	Tundra	3224184.7464844
12	1358169	1231	10000	7707.883429	1460.151668	MCD09_mean_09	9168.035097	6247.731761	AA_1	Australasia	Tropical & Subtropical Moist Broadleaf Forests	1160342.82886843
13	104288	925	9700	4377.324563	1834.806077	MCD09_mean_09	6212.13064	2542.518486	AA_2	Australasia	Tropical & Subtropical Dry Broadleaf Forests	88348.3176177127
14	1060843	1552	9974	5471.158622	1563.596869	MCD09_mean_09	7034.755491	3907.561753	AA_4	Australasia	Temperate Broadleaf & Mixed Forests	736810.28289232
15	2670428	232	8983	2157.434404	1073.152621	MCD09_mean_09	3230.587025	1084.281783	AA_7	Australasia	Tropical & Subtropical Grasslands, Savannas & Shrublands	2170611.10563935
16	865493	1489	9794	3133.906228	1364.199992	MCD09_mean_09	4498.10622	1769.706236	AA_8	Australasia	Temperate Grasslands, Savannas & Shrublands	631022.582964559
17	99967	4518	10000	7462.158582	1331.939948	MCD09_mean_09	8794.09853	6130.218634	AA_10	Australasia	Montane Grasslands & Shrublands	67647.4404677671
19	1113014	1458	9503	4544.260389	1225.486502	MCD09_mean_09	5769.746891	3318.773887	AA_12	Australasia	Mediterranean Forests, Woodlands & Scrub	805435.726597712
20	4626700	218	8495	1661.278645	614.81647	MCD09_mean_09	2276.095115	1046.462175	AA_13	Australasia	Deserts & Xeric Shrublands	3580111.63052413
21	31421	4187	9340	7563.103911	958.14124	MCD09_mean_09	8521.245151	6604.962671	AA_14	Australasia	Mangroves	26884.7535125501
22	6661401	1364	10000	7759.102296	1054.960089	MCD09_mean_09	8814.062385	6704.142207	IM_1	IndoMalay	Tropical & Subtropical Moist Broadleaf Forests	5422854.37209134
23	1886721	3812	9966	7661.874115	978.198605	MCD09_mean_09	8640.07272	6683.67551	IM_2	IndoMalay	Tropical & Subtropical Dry Broadleaf Forests	1531782.59191699
24	127677	1127	9995	6187.543128	2293.430339	MCD09_mean_09	8480.973467	3894.112789	IM_3	IndoMalay	Tropical & Subtropical Coniferous Forests	95956.3882790413
25	200216	1373	10000	6897.909368	2055.94085	MCD09_mean_09	8953.850218	4841.968518	IM_4	IndoMalay	Temperate Broadleaf & Mixed Forests	149970.345753284
26	90962	976	10000	6645.173413	2763.311255	MCD09_mean_09	9408.484668	3881.862158	IM_5	IndoMalay	Temperate Conifer Forests	67304.1093393582
27	45388	3901	9576	6057.505288	777.86339	MCD09_mean_09	6835.368678	5279.641898	IM_7	IndoMalay	Tropical & Subtropical Grasslands, Savannas & Shrublands	34651.8762386551
28	35520	2909	7386	5110.809375	830.610039	MCD09_mean_09	5941.419414	4280.199336	IM_9	IndoMalay	Flooded Grasslands & Savannas	27965.061625446
30	1396261	751	9585	5277.097776	2245.27752	MCD09_mean_09	7522.375296	3031.820256	IM_13	IndoMalay	Deserts & Xeric Shrublands	1089110.26176248
31	142941	1325	9999	8020.859522	1167.418255	MCD09_mean_09	9188.277777	6853.441267	IM_14	IndoMalay	Mangroves	119125.2374617
32	666166	5383	10000	7669.887692	610.349794	MCD09_mean_09	8280.237486	7059.537898	PA_1	Palearctic	Tropical & Subtropical Moist Broadleaf Forests	511013.17083952
33	14778591	22	10000	5921.137561	1483.107211	MCD09_mean_09	7404.244772	4438.03035	PA_4	Palearctic	Temperate Broadleaf & Mixed Forests	8693080.70914956
34	2891794	168	10000	5871.482241	1658.649971	MCD09_mean_09	7530.132212	4212.83227	PA_5	Palearctic	Temperate Conifer Forests	1713206.30862659
35	24585235	3522	10000	6887.752518	603.593116	MCD09_mean_09	7491.345634	6284.159402	PA_6	Palearctic	Boreal Forests/Taiga	9974753.84803102
36	8286176	15	9458	4325.656031	1418.905032	MCD09_mean_09	5744.561063	2906.750999	PA_8	Palearctic	Temperate Grasslands, Savannas & Shrublands	4720739.03932887
37	526646	0	7608	3421.750808	1991.829593	MCD09_mean_09	5413.580401	1429.921215	PA_9	Palearctic	Flooded Grasslands & Savannas	338367.403951761
38	4899545	0	10000	5270.158944	1941.603619	MCD09_mean_09	7211.762563	3328.555325	PA_10	Palearctic	Montane Grasslands & Shrublands	3392431.64470598
39	13143262	3851	9993	6803.758365	643.796449	MCD09_mean_09	7447.554814	6159.961916	PA_11	Palearctic	Tundra	4057181.56827342
40	3015613	65	8875	3483.349467	1243.296221	MCD09_mean_09	4726.645688	2240.053246	PA_12	Palearctic	Mediterranean Forests, Woodlands & Scrub	2055581.75529756
41	24050061	0	9962	1594.494823	1219.719446	MCD09_mean_09	2814.214269	374.775377	PA_13	Palearctic	Deserts & Xeric Shrublands	17403596.330573
42	67273	1723	6740	3546.462637	940.267428	MCD09_mean_09	4486.730065	2606.195209	NA_2	Nearctic	Tropical & Subtropical Dry Broadleaf Forests	51094.6339654442
43	375006	2105	9676	6030.88665	1326.092173	MCD09_mean_09	7356.978823	4704.794477	NA_3	Nearctic	Tropical & Subtropical Coniferous Forests	289049.53675497
44	4419312	2712	8092	5561.537605	494.959766	MCD09_mean_09	6056.497371	5066.577839	NA_4	Nearctic	Temperate Broadleaf & Mixed Forests	2842611.26278819
45	3848773	672	10000	5319.430526	1488.097415	MCD09_mean_09	6807.527941	3831.333111	NA_5	Nearctic	Temperate Conifer Forests	2306573.43922857
46	11172313	4332	10000	6538.206174	675.927886	MCD09_mean_09	7214.13406	5862.278288	NA_6	Nearctic	Boreal Forests/Taiga	5103136.38558615
47	107349	3407	7430	5699.839607	669.730178	MCD09_mean_09	6369.569785	5030.109429	NA_7	Nearctic	Tropical & Subtropical Grasslands, Savannas & Shrublands	80803.054655962
48	5021883	428	6758	4191.275291	840.316208	MCD09_mean_09	5031.591499	3350.959083	NA_8	Nearctic	Temperate Grasslands, Savannas & Shrublands	3096877.65556798
49	14231614	1482	10000	6245.997971	1426.1261	MCD09_mean_09	7672.124071	4819.871871	NA_11	Nearctic	Tundra	4253620.780699
50	173991	447	6256	1273.078113	578.755832	MCD09_mean_09	1851.833945	694.322281	NA_12	Nearctic	Mediterranean Forests, Woodlands & Scrub	121539.999692215
51	3294261	507	9244	3352.068717	1526.724415	MCD09_mean_09	4878.793132	1825.344302	NA_13	Nearctic	Deserts & Xeric Shrublands	2324734.02781372
52	1517251	539	8436	4122.736456	1386.657662	MCD09_mean_09	5509.394118	2736.078794	NA_98	Nearctic	Lake	875775.204944069
53	25736319	1340	10000	4968.353127	1729.827794	MCD09_mean_09	6698.180921	3238.525333	NA_99	Nearctic	Rock & Ice	8632669.43482529
54	11000629	214	10000	6292.760757	1370.534212	MCD09_mean_09	7663.294969	4922.226545	NT_1	Neotropics	Tropical & Subtropical Moist Broadleaf Forests	9277768.86643515
55	1386714	1034	10000	5630.540623	1698.607526	MCD09_mean_09	7329.148149	3931.933097	NT_2	Neotropics	Tropical & Subtropical Dry Broadleaf Forests	1144758.86402722
56	399192	3870	10000	7795.396093	1098.800705	MCD09_mean_09	8894.196798	6696.595388	NT_3	Neotropics	Tropical & Subtropical Coniferous Forests	327610.676518667
57	690956	2465	10000	7539.91532	1331.391847	MCD09_mean_09	8871.307167	6208.523473	NT_4	Neotropics	Temperate Broadleaf & Mixed Forests	413198.920570835
58	4946417	1001	9647	4658.472564	1251.203108	MCD09_mean_09	5909.675672	3407.269456	NT_7	Neotropics	Tropical & Subtropical Grasslands, Savannas & Shrublands	3993853.751848
59	2478959	1776	10000	5201.636825	1057.587814	MCD09_mean_09	6259.224639	4144.049011	NT_8	Neotropics	Temperate Grasslands, Savannas & Shrublands	1629667.51758279
60	340291	2542	9136	4622.845138	964.44571	MCD09_mean_09	5587.290848	3658.399428	NT_9	Neotropics	Flooded Grasslands & Savannas	270985.872744574
61	1103938	250	10000	3609.399666	2616.952844	MCD09_mean_09	6226.35251	992.446822	NT_10	Neotropics	Montane Grasslands & Shrublands	874747.377543077
62	203097	21	9794	2721.590998	1757.154573	MCD09_mean_09	4478.745571	964.436425	NT_12	Neotropics	Mediterranean Forests, Woodlands & Scrub	148840.281162682
63	1401083	61	9994	3695.05179	2091.673367	MCD09_mean_09	5786.725157	1603.378423	NT_13	Neotropics	Deserts & Xeric Shrublands	1178910.87764069
64	151413	437	9984	5721.218687	1688.32728	MCD09_mean_09	7409.545967	4032.891407	NT_14	Neotropics	Mangroves	125626.572163706
66	31283	6476	10000	9384.79126	632.474452	MCD09_mean_09	10017.265712	8752.316808	NT_99	Neotropics	Rock & Ice	17425.9514544645
67	35354	865	9909	6867.223058	1721.2523	MCD09_mean_09	8588.475358	5145.970758	OC_1	Oceania	Tropical & Subtropical Moist Broadleaf Forests	29041.4567475314
68	18023	1254	9901	6621.855185	1674.625146	MCD09_mean_09	8296.480331	4947.230039	OC_2	Oceania	Tropical & Subtropical Dry Broadleaf Forests	14716.7680716168
1	4109912	241	10000	7061.254692	1675.682397	MCD09_mean_10	8736.937089	5385.572295	AT_1	Afrotropics	Tropical & Subtropical Moist Broadleaf Forests	3493131.82776895
2	236635	775	9723	4089.025837	1457.776481	MCD09_mean_10	5546.802318	2631.249356	AT_2	Afrotropics	Tropical & Subtropical Dry Broadleaf Forests	195296.351029083
3	16678175	217	10000	4949.755479	2019.213614	MCD09_mean_10	6968.969093	2930.541865	AT_7	Afrotropics	Tropical & Subtropical Grasslands, Savannas & Shrublands	14012152.6144706
4	32718	77	9507	1021.378324	1091.708834	MCD09_mean_10	2113.087158	-70.33051	AT_8	Afrotropics	Temperate Grasslands, Savannas & Shrublands	25842.0842717302
5	547700	1217	8919	4647.833157	1353.508219	MCD09_mean_10	6001.341376	3294.324938	AT_9	Afrotropics	Flooded Grasslands & Savannas	458825.014149343
6	1082136	546	10000	5300.915398	1582.394442	MCD09_mean_10	6883.30984	3718.520956	AT_10	Afrotropics	Montane Grasslands & Shrublands	864245.767747328
7	133341	1502	7653	4128.048695	1031.747226	MCD09_mean_10	5159.795921	3096.301469	AT_12	Afrotropics	Mediterranean Forests, Woodlands & Scrub	95863.7234657234
8	3035409	3	8886	2362.436593	1238.690702	MCD09_mean_10	3601.127295	1123.745891	AT_13	Afrotropics	Deserts & Xeric Shrublands	2408177.6913716
9	90957	858	9897	6321.611509	2453.725274	MCD09_mean_10	8775.336783	3867.886235	AT_14	Afrotropics	Mangroves	76880.1227050211
10	182688	1593	9259	5196.398838	1740.770126	MCD09_mean_10	6937.168964	3455.628712	AT_98	Afrotropics	Lake	155945.223326255
11	15250247	953	10000	5517.410708	1829.381057	MCD09_mean_10	7346.791765	3688.029651	AN_11	Antarctic	Tundra	3224184.7464844
12	1358169	1699	10000	7454.324204	1334.463746	MCD09_mean_10	8788.78795	6119.860458	AA_1	Australasia	Tropical & Subtropical Moist Broadleaf Forests	1160342.82886843
13	104288	1713	9779	5302.254516	1678.679125	MCD09_mean_10	6980.933641	3623.575391	AA_2	Australasia	Tropical & Subtropical Dry Broadleaf Forests	88348.3176177127
14	1060843	2070	9856	5661.520068	1265.015581	MCD09_mean_10	6926.535649	4396.504487	AA_4	Australasia	Temperate Broadleaf & Mixed Forests	736810.28289232
15	2670428	692	8535	3221.564273	1035.975651	MCD09_mean_10	4257.539924	2185.588622	AA_7	Australasia	Tropical & Subtropical Grasslands, Savannas & Shrublands	2170611.10563935
16	865493	1603	9093	3461.275049	1122.636319	MCD09_mean_10	4583.911368	2338.63873	AA_8	Australasia	Temperate Grasslands, Savannas & Shrublands	631022.582964559
17	99967	4406	10000	7287.639971	1350.74831	MCD09_mean_10	8638.388281	5936.891661	AA_10	Australasia	Montane Grasslands & Shrublands	67647.4404677671
19	1113014	1113	8600	3913.525268	1127.39407	MCD09_mean_10	5040.919338	2786.131198	AA_12	Australasia	Mediterranean Forests, Woodlands & Scrub	805435.726597712
20	4626700	379	7148	2350.487768	477.974413	MCD09_mean_10	2828.462181	1872.513355	AA_13	Australasia	Deserts & Xeric Shrublands	3580111.63052413
21	31421	3572	9363	6908.944177	871.328543	MCD09_mean_10	7780.27272	6037.615634	AA_14	Australasia	Mangroves	26884.7535125501
22	6661401	500	10000	6526.821594	1919.10976	MCD09_mean_10	8445.931354	4607.711834	IM_1	IndoMalay	Tropical & Subtropical Moist Broadleaf Forests	5422854.37209134
23	1886721	553	9951	4978.81342	2255.77668	MCD09_mean_10	7234.5901	2723.03674	IM_2	IndoMalay	Tropical & Subtropical Dry Broadleaf Forests	1531782.59191699
24	127677	585	10000	3531.474126	2700.439543	MCD09_mean_10	6231.913669	831.034583	IM_3	IndoMalay	Tropical & Subtropical Coniferous Forests	95956.3882790413
25	200216	616	9961	4934.179326	2357.088712	MCD09_mean_10	7291.268038	2577.090614	IM_4	IndoMalay	Temperate Broadleaf & Mixed Forests	149970.345753284
26	90962	723	10000	4671.255667	2854.102948	MCD09_mean_10	7525.358615	1817.152719	IM_5	IndoMalay	Temperate Conifer Forests	67304.1093393582
27	45388	738	8947	2862.31581	1079.530113	MCD09_mean_10	3941.845923	1782.785697	IM_7	IndoMalay	Tropical & Subtropical Grasslands, Savannas & Shrublands	34651.8762386551
28	35520	280	5602	1012.791723	429.567677	MCD09_mean_10	1442.3594	583.224046	IM_9	IndoMalay	Flooded Grasslands & Savannas	27965.061625446
30	1396261	94	8995	2498.075018	2536.937716	MCD09_mean_10	5035.012734	-38.8626979999999	IM_13	IndoMalay	Deserts & Xeric Shrublands	1089110.26176248
31	142941	70	9757	6789.033916	1792.791777	MCD09_mean_10	8581.825693	4996.242139	IM_14	IndoMalay	Mangroves	119125.2374617
32	666166	4497	9829	7672.615926	815.512324	MCD09_mean_10	8488.12825	6857.103602	PA_1	Palearctic	Tropical & Subtropical Moist Broadleaf Forests	511013.17083952
33	14778591	184	10000	6263.402998	1500.527644	MCD09_mean_10	7763.930642	4762.875354	PA_4	Palearctic	Temperate Broadleaf & Mixed Forests	8693080.70914956
34	2891794	337	10000	5982.87168	1450.726233	MCD09_mean_10	7433.597913	4532.145447	PA_5	Palearctic	Temperate Conifer Forests	1713206.30862659
35	24585235	2833	10000	7167.381297	1076.428245	MCD09_mean_10	8243.809542	6090.953052	PA_6	Palearctic	Boreal Forests/Taiga	9974753.84803102
36	8286176	822	9982	5013.210426	1402.03462	MCD09_mean_10	6415.245046	3611.175806	PA_8	Palearctic	Temperate Grasslands, Savannas & Shrublands	4720739.03932887
37	526657	226	6152	3631.158824	1431.987337	MCD09_mean_10	5063.146161	2199.171487	PA_9	Palearctic	Flooded Grasslands & Savannas	338367.403951761
38	4899545	83	10000	4423.960088	1841.404533	MCD09_mean_10	6265.364621	2582.555555	PA_10	Palearctic	Montane Grasslands & Shrublands	3392431.64470598
39	13143262	2731	10000	7087.106978	1088.696399	MCD09_mean_10	8175.803377	5998.410579	PA_11	Palearctic	Tundra	4057181.56827342
40	3015613	785	9299	4569.524478	1066.238665	MCD09_mean_10	5635.763143	3503.285813	PA_12	Palearctic	Mediterranean Forests, Woodlands & Scrub	2055581.75529756
41	24050470	0	10000	1878.655086	1167.902133	MCD09_mean_10	3046.557219	710.752953	PA_13	Palearctic	Deserts & Xeric Shrublands	17403596.330573
42	67273	1408	3241	2109.242802	248.087325	MCD09_mean_10	2357.330127	1861.155477	NA_2	Nearctic	Tropical & Subtropical Dry Broadleaf Forests	51094.6339654442
43	375006	1480	8567	3731.667869	1080.973625	MCD09_mean_10	4812.641494	2650.694244	NA_3	Nearctic	Tropical & Subtropical Coniferous Forests	289049.53675497
44	4419312	3095	8695	6207.64306	945.741414	MCD09_mean_10	7153.384474	5261.901646	NA_4	Nearctic	Temperate Broadleaf & Mixed Forests	2842611.26278819
45	3848773	1132	10000	5803.04971	1440.259024	MCD09_mean_10	7243.308734	4362.790686	NA_5	Nearctic	Temperate Conifer Forests	2306573.43922857
46	11172313	4502	10000	7067.859718	762.453588	MCD09_mean_10	7830.313306	6305.40613	NA_6	Nearctic	Boreal Forests/Taiga	5103136.38558615
47	107349	2853	6629	4577.420479	573.096768	MCD09_mean_10	5150.517247	4004.323711	NA_7	Nearctic	Tropical & Subtropical Grasslands, Savannas & Shrublands	80803.054655962
48	5021883	1170	7375	4958.070533	1008.29742	MCD09_mean_10	5966.367953	3949.773113	NA_8	Nearctic	Temperate Grasslands, Savannas & Shrublands	3096877.65556798
49	14231614	1433	10000	6591.551326	1251.601851	MCD09_mean_10	7843.153177	5339.949475	NA_11	Nearctic	Tundra	4253620.780699
50	173991	1139	5797	2295.578668	469.989542	MCD09_mean_10	2765.56821	1825.589126	NA_12	Nearctic	Mediterranean Forests, Woodlands & Scrub	121539.999692215
51	3294261	749	9164	3058.513496	1087.855698	MCD09_mean_10	4146.369194	1970.657798	NA_13	Nearctic	Deserts & Xeric Shrublands	2324734.02781372
52	1517251	2117	9596	5595.819727	1246.97786	MCD09_mean_10	6842.797587	4348.841867	NA_98	Nearctic	Lake	875775.204944069
53	79364280	293	10000	3312.350288	1613.511427	MCD09_mean_10	4925.861715	1698.838861	NA_99	Nearctic	Rock & Ice	8632669.43482529
54	11000629	680	10000	7309.49382	990.876675	MCD09_mean_10	8300.370495	6318.617145	NT_1	Neotropics	Tropical & Subtropical Moist Broadleaf Forests	9277768.86643515
55	1386714	1415	10000	6056.997564	1688.172316	MCD09_mean_10	7745.16988	4368.825248	NT_2	Neotropics	Tropical & Subtropical Dry Broadleaf Forests	1144758.86402722
56	399192	2432	10000	6885.384326	1393.577326	MCD09_mean_10	8278.961652	5491.807	NT_3	Neotropics	Tropical & Subtropical Coniferous Forests	327610.676518667
57	690956	1915	10000	7586.664128	1434.39353	MCD09_mean_10	9021.057658	6152.270598	NT_4	Neotropics	Temperate Broadleaf & Mixed Forests	413198.920570835
58	4946417	1591	9537	6287.59675	1315.059998	MCD09_mean_10	7602.656748	4972.536752	NT_7	Neotropics	Tropical & Subtropical Grasslands, Savannas & Shrublands	3993853.751848
59	2478959	1650	10000	4995.568602	1000.655356	MCD09_mean_10	5996.223958	3994.913246	NT_8	Neotropics	Temperate Grasslands, Savannas & Shrublands	1629667.51758279
60	340291	3067	9213	6071.050933	1068.283369	MCD09_mean_10	7139.334302	5002.767564	NT_9	Neotropics	Flooded Grasslands & Savannas	270985.872744574
61	1103938	355	10000	4003.102935	2724.504164	MCD09_mean_10	6727.607099	1278.598771	NT_10	Neotropics	Montane Grasslands & Shrublands	874747.377543077
62	203097	26	9562	2449.889585	1807.762135	MCD09_mean_10	4257.65172	642.12745	NT_12	Neotropics	Mediterranean Forests, Woodlands & Scrub	148840.281162682
63	1401083	72	9995	4471.111222	1999.618319	MCD09_mean_10	6470.729541	2471.492903	NT_13	Neotropics	Deserts & Xeric Shrublands	1178910.87764069
64	151413	1003	9831	5720.902399	1767.402681	MCD09_mean_10	7488.30508	3953.499718	NT_14	Neotropics	Mangroves	125626.572163706
66	31283	6104	10000	9564.798069	546.256293	MCD09_mean_10	10111.054362	9018.541776	NT_99	Neotropics	Rock & Ice	17425.9514544645
67	35354	1224	9855	7204.877977	1492.404554	MCD09_mean_10	8697.282531	5712.473423	OC_1	Oceania	Tropical & Subtropical Moist Broadleaf Forests	29041.4567475314
68	18023	2412	9881	6890.957554	1291.890452	MCD09_mean_10	8182.848006	5599.067102	OC_2	Oceania	Tropical & Subtropical Dry Broadleaf Forests	14716.7680716168
1	4109912	215	10000	6665.848785	1625.043265	MCD09_mean_11	8290.89205	5040.80552	AT_1	Afrotropics	Tropical & Subtropical Moist Broadleaf Forests	3493131.82776895
2	236635	1506	9774	5808.794743	1391.70056	MCD09_mean_11	7200.495303	4417.094183	AT_2	Afrotropics	Tropical & Subtropical Dry Broadleaf Forests	195296.351029083
3	16678175	0	9885	4574.387155	2538.506715	MCD09_mean_11	7112.89387	2035.88044	AT_7	Afrotropics	Tropical & Subtropical Grasslands, Savannas & Shrublands	14012152.6144706
4	32718	357	9333	1556.075096	1122.379148	MCD09_mean_11	2678.454244	433.695948	AT_8	Afrotropics	Temperate Grasslands, Savannas & Shrublands	25842.0842717302
5	547700	735	9168	4860.139001	1969.965655	MCD09_mean_11	6830.104656	2890.173346	AT_9	Afrotropics	Flooded Grasslands & Savannas	458825.014149343
6	1082136	369	10000	5256.895472	1795.227903	MCD09_mean_11	7052.123375	3461.667569	AT_10	Afrotropics	Montane Grasslands & Shrublands	864245.767747328
7	133341	1223	7247	3470.417314	1078.794801	MCD09_mean_11	4549.212115	2391.622513	AT_12	Afrotropics	Mediterranean Forests, Woodlands & Scrub	95863.7234657234
8	3035409	83	8920	2743.017232	1498.446194	MCD09_mean_11	4241.463426	1244.571038	AT_13	Afrotropics	Deserts & Xeric Shrublands	2408177.6913716
9	90957	1101	9604	5670.23289	2010.990999	MCD09_mean_11	7681.223889	3659.241891	AT_14	Afrotropics	Mangroves	76880.1227050211
10	182688	1026	9697	5545.368306	1840.420364	MCD09_mean_11	7385.78867	3704.947942	AT_98	Afrotropics	Lake	155945.223326255
11	15250247	273	10000	4176.978584	1786.041656	MCD09_mean_11	5963.02024	2390.936928	AN_11	Antarctic	Tundra	3224184.7464844
12	1358169	2841	10000	7968.247481	1061.321295	MCD09_mean_11	9029.568776	6906.926186	AA_1	Australasia	Tropical & Subtropical Moist Broadleaf Forests	1160342.82886843
13	104288	3008	10000	6725.56693	1414.971566	MCD09_mean_11	8140.538496	5310.595364	AA_2	Australasia	Tropical & Subtropical Dry Broadleaf Forests	88348.3176177127
14	1060843	2633	9796	5941.814477	941.301677	MCD09_mean_11	6883.116154	5000.5128	AA_4	Australasia	Temperate Broadleaf & Mixed Forests	736810.28289232
15	2670428	882	8859	4880.510979	1134.729336	MCD09_mean_11	6015.240315	3745.781643	AA_7	Australasia	Tropical & Subtropical Grasslands, Savannas & Shrublands	2170611.10563935
16	865493	3175	8750	4584.921322	682.508413	MCD09_mean_11	5267.429735	3902.412909	AA_8	Australasia	Temperate Grasslands, Savannas & Shrublands	631022.582964559
17	99967	4076	10000	7144.840107	1457.516085	MCD09_mean_11	8602.356192	5687.324022	AA_10	Australasia	Montane Grasslands & Shrublands	67647.4404677671
19	1113014	1046	8360	3902.289754	782.50875	MCD09_mean_11	4684.798504	3119.781004	AA_12	Australasia	Mediterranean Forests, Woodlands & Scrub	805435.726597712
20	4626700	605	7098	3282.693734	606.497812	MCD09_mean_11	3889.191546	2676.195922	AA_13	Australasia	Deserts & Xeric Shrublands	3580111.63052413
21	31421	4593	9295	7302.584195	696.420143	MCD09_mean_11	7999.004338	6606.164052	AA_14	Australasia	Mangroves	26884.7535125501
22	6661401	517	10000	5688.442079	2524.224025	MCD09_mean_11	8212.666104	3164.218054	IM_1	IndoMalay	Tropical & Subtropical Moist Broadleaf Forests	5422854.37209134
23	1886721	757	9701	3769.339419	2192.803771	MCD09_mean_11	5962.14319	1576.535648	IM_2	IndoMalay	Tropical & Subtropical Dry Broadleaf Forests	1531782.59191699
24	127677	523	10000	2902.450073	2247.652825	MCD09_mean_11	5150.102898	654.797248	IM_3	IndoMalay	Tropical & Subtropical Coniferous Forests	95956.3882790413
25	200216	545	9261	3774.220122	1746.001219	MCD09_mean_11	5520.221341	2028.218903	IM_4	IndoMalay	Temperate Broadleaf & Mixed Forests	149970.345753284
26	90962	539	9898	3670.012786	2034.52459	MCD09_mean_11	5704.537376	1635.488196	IM_5	IndoMalay	Temperate Conifer Forests	67304.1093393582
27	45388	500	7743	1309.682141	432.650259	MCD09_mean_11	1742.3324	877.031882	IM_7	IndoMalay	Tropical & Subtropical Grasslands, Savannas & Shrublands	34651.8762386551
28	35520	683	6989	1698.226408	789.467004	MCD09_mean_11	2487.693412	908.759404	IM_9	IndoMalay	Flooded Grasslands & Savannas	27965.061625446
30	1396261	409	8734	2303.215629	1778.346042	MCD09_mean_11	4081.561671	524.869587	IM_13	IndoMalay	Deserts & Xeric Shrublands	1089110.26176248
31	142941	634	9898	5824.717471	2639.346111	MCD09_mean_11	8464.063582	3185.37136	IM_14	IndoMalay	Mangroves	119125.2374617
32	666166	1603	9415	6350.570624	1440.005723	MCD09_mean_11	7790.576347	4910.564901	PA_1	Palearctic	Tropical & Subtropical Moist Broadleaf Forests	511013.17083952
33	14778591	1385	10000	6757.643692	1671.233628	MCD09_mean_11	8428.87732	5086.410064	PA_4	Palearctic	Temperate Broadleaf & Mixed Forests	8693080.70914956
34	2891794	1161	10000	5924.315491	1674.952533	MCD09_mean_11	7599.268024	4249.362958	PA_5	Palearctic	Temperate Conifer Forests	1713206.30862659
35	24585235	1145	10000	6547.634386	1511.292782	MCD09_mean_11	8058.927168	5036.341604	PA_6	Palearctic	Boreal Forests/Taiga	9974753.84803102
36	8286176	1636	10000	5990.961474	1648.126275	MCD09_mean_11	7639.087749	4342.835199	PA_8	Palearctic	Temperate Grasslands, Savannas & Shrublands	4720739.03932887
37	526657	399	7241	3876.31511	1127.325861	MCD09_mean_11	5003.640971	2748.989249	PA_9	Palearctic	Flooded Grasslands & Savannas	338367.403951761
38	4899545	237	10000	3905.078685	1740.393801	MCD09_mean_11	5645.472486	2164.684884	PA_10	Palearctic	Montane Grasslands & Shrublands	3392431.64470598
39	12384055	1009	10000	7076.361551	1574.599564	MCD09_mean_11	8650.961115	5501.761987	PA_11	Palearctic	Tundra	4057181.56827342
40	3015613	1488	9888	5105.577888	1172.902069	MCD09_mean_11	6278.479957	3932.675819	PA_12	Palearctic	Mediterranean Forests, Woodlands & Scrub	2055581.75529756
41	24050470	3	10000	2589.802407	1572.77416	MCD09_mean_11	4162.576567	1017.028247	PA_13	Palearctic	Deserts & Xeric Shrublands	17403596.330573
42	67273	1491	3098	2108.762133	236.941153	MCD09_mean_11	2345.703286	1871.82098	NA_2	Nearctic	Tropical & Subtropical Dry Broadleaf Forests	51094.6339654442
43	375006	1476	7588	2845.981104	751.879836	MCD09_mean_11	3597.86094	2094.101268	NA_3	Nearctic	Tropical & Subtropical Coniferous Forests	289049.53675497
44	4419312	3390	9116	6525.854988	1212.576328	MCD09_mean_11	7738.431316	5313.27866	NA_4	Nearctic	Temperate Broadleaf & Mixed Forests	2842611.26278819
45	3848773	1987	9999	6349.08253	1488.2901	MCD09_mean_11	7837.37263	4860.79243	NA_5	Nearctic	Temperate Conifer Forests	2306573.43922857
46	11172313	3035	10000	7023.616869	1146.939964	MCD09_mean_11	8170.556833	5876.676905	NA_6	Nearctic	Boreal Forests/Taiga	5103136.38558615
47	107349	3365	6428	4826.29297	517.030593	MCD09_mean_11	5343.323563	4309.262377	NA_7	Nearctic	Tropical & Subtropical Grasslands, Savannas & Shrublands	80803.054655962
48	5021883	2166	8539	5315.043059	1155.761038	MCD09_mean_11	6470.804097	4159.282021	NA_8	Nearctic	Temperate Grasslands, Savannas & Shrublands	3096877.65556798
49	11893003	2047	10000	6867.976036	1455.32109	MCD09_mean_11	8323.297126	5412.654946	NA_11	Nearctic	Tundra	4253620.780699
50	173991	2111	6830	3529.777805	598.109053	MCD09_mean_11	4127.886858	2931.668752	NA_12	Nearctic	Mediterranean Forests, Woodlands & Scrub	121539.999692215
51	3294261	1414	9123	3475.3486	1270.622092	MCD09_mean_11	4745.970692	2204.726508	NA_13	Nearctic	Deserts & Xeric Shrublands	2324734.02781372
52	1517251	2711	9984	6595.57407	1060.976665	MCD09_mean_11	7656.550735	5534.597405	NA_98	Nearctic	Lake	875775.204944069
53	76036324	30	10000	1382.100445	1790.972028	MCD09_mean_11	3173.072473	-408.871583	NA_99	Nearctic	Rock & Ice	8632669.43482529
54	11000629	1282	10000	7540.038738	998.397205	MCD09_mean_11	8538.435943	6541.641533	NT_1	Neotropics	Tropical & Subtropical Moist Broadleaf Forests	9277768.86643515
55	1386714	1033	10000	5718.461099	2097.568495	MCD09_mean_11	7816.029594	3620.892604	NT_2	Neotropics	Tropical & Subtropical Dry Broadleaf Forests	1144758.86402722
56	399192	1168	10000	5351.164723	1822.163614	MCD09_mean_11	7173.328337	3529.001109	NT_3	Neotropics	Tropical & Subtropical Coniferous Forests	327610.676518667
57	690956	935	10000	7165.884346	1844.711305	MCD09_mean_11	9010.595651	5321.173041	NT_4	Neotropics	Temperate Broadleaf & Mixed Forests	413198.920570835
58	4946417	1288	9762	6578.417256	1539.142724	MCD09_mean_11	8117.55998	5039.274532	NT_7	Neotropics	Tropical & Subtropical Grasslands, Savannas & Shrublands	3993853.751848
59	2478959	1230	10000	4646.733687	1119.501482	MCD09_mean_11	5766.235169	3527.232205	NT_8	Neotropics	Temperate Grasslands, Savannas & Shrublands	1629667.51758279
60	340291	2259	9524	6045.973482	1313.553909	MCD09_mean_11	7359.527391	4732.419573	NT_9	Neotropics	Flooded Grasslands & Savannas	270985.872744574
61	1103938	148	10000	4163.497321	2654.307341	MCD09_mean_11	6817.804662	1509.18998	NT_10	Neotropics	Montane Grasslands & Shrublands	874747.377543077
62	203097	36	8764	1740.734053	1444.203325	MCD09_mean_11	3184.937378	296.530728	NT_12	Neotropics	Mediterranean Forests, Woodlands & Scrub	148840.281162682
63	1401083	0	10000	5136.257649	2088.36135	MCD09_mean_11	7224.618999	3047.896299	NT_13	Neotropics	Deserts & Xeric Shrublands	1178910.87764069
64	151413	1097	9719	5471.747274	1772.875333	MCD09_mean_11	7244.622607	3698.871941	NT_14	Neotropics	Mangroves	125626.572163706
66	31283	5826	10000	9600.57162	569.359146	MCD09_mean_11	10169.930766	9031.212474	NT_99	Neotropics	Rock & Ice	17425.9514544645
67	35354	1284	9820	7592.456808	1460.732744	MCD09_mean_11	9053.189552	6131.724064	OC_1	Oceania	Tropical & Subtropical Moist Broadleaf Forests	29041.4567475314
68	18023	2744	9616	7044.178938	1447.207323	MCD09_mean_11	8491.386261	5596.971615	OC_2	Oceania	Tropical & Subtropical Dry Broadleaf Forests	14716.7680716168
1	4109912	0	10000	6058.997082	1857.189244	MCD09_mean_12	7916.186326	4201.807838	AT_1	Afrotropics	Tropical & Subtropical Moist Broadleaf Forests	3493131.82776895
2	236635	3101	9720	7089.461774	1117.564123	MCD09_mean_12	8207.025897	5971.897651	AT_2	Afrotropics	Tropical & Subtropical Dry Broadleaf Forests	195296.351029083
3	16678175	0	9865	4337.56183	2884.912026	MCD09_mean_12	7222.473856	1452.649804	AT_7	Afrotropics	Tropical & Subtropical Grasslands, Savannas & Shrublands	14012152.6144706
4	32718	543	9275	1864.527294	1124.740218	MCD09_mean_12	2989.267512	739.787076	AT_8	Afrotropics	Temperate Grasslands, Savannas & Shrublands	25842.0842717302
5	547700	661	9408	4712.287015	2638.077275	MCD09_mean_12	7350.36429	2074.20974	AT_9	Afrotropics	Flooded Grasslands & Savannas	458825.014149343
6	1082136	0	10000	5213.7716	2089.626863	MCD09_mean_12	7303.398463	3124.144737	AT_10	Afrotropics	Montane Grasslands & Shrublands	864245.767747328
7	133341	748	7580	3386.480452	1293.008508	MCD09_mean_12	4679.48896	2093.471944	AT_12	Afrotropics	Mediterranean Forests, Woodlands & Scrub	95863.7234657234
8	3035409	1	8979	2911.83322	1614.272024	MCD09_mean_12	4526.105244	1297.561196	AT_13	Afrotropics	Deserts & Xeric Shrublands	2408177.6913716
9	90957	996	9664	5175.880834	1550.929038	MCD09_mean_12	6726.809872	3624.951796	AT_14	Afrotropics	Mangroves	76880.1227050211
10	182688	558	9294	5374.109422	1827.829422	MCD09_mean_12	7201.938844	3546.28	AT_98	Afrotropics	Lake	155945.223326255
11	15250247	150	10000	3276.284972	1777.53097	MCD09_mean_12	5053.815942	1498.754002	AN_11	Antarctic	Tundra	3224184.7464844
12	1358169	3458	10000	8247.866313	932.797271	MCD09_mean_12	9180.663584	7315.069042	AA_1	Australasia	Tropical & Subtropical Moist Broadleaf Forests	1160342.82886843
13	104288	3968	10000	8598.901101	885.051166	MCD09_mean_12	9483.952267	7713.849935	AA_2	Australasia	Tropical & Subtropical Dry Broadleaf Forests	88348.3176177127
14	1060843	3119	9485	5873.220484	1190.419662	MCD09_mean_12	7063.640146	4682.800822	AA_4	Australasia	Temperate Broadleaf & Mixed Forests	736810.28289232
15	2670428	1889	9425	6111.842015	1116.49237	MCD09_mean_12	7228.334385	4995.349645	AA_7	Australasia	Tropical & Subtropical Grasslands, Savannas & Shrublands	2170611.10563935
16	865493	2465	8793	4419.053175	941.387859	MCD09_mean_12	5360.441034	3477.665316	AA_8	Australasia	Temperate Grasslands, Savannas & Shrublands	631022.582964559
17	99967	4311	10000	7284.147879	1390.561184	MCD09_mean_12	8674.709063	5893.586695	AA_10	Australasia	Montane Grasslands & Shrublands	67647.4404677671
19	1113014	1220	7845	3318.715976	699.154227	MCD09_mean_12	4017.870203	2619.561749	AA_12	Australasia	Mediterranean Forests, Woodlands & Scrub	805435.726597712
20	4626700	863	7128	3737.441498	860.071066	MCD09_mean_12	4597.512564	2877.370432	AA_13	Australasia	Deserts & Xeric Shrublands	3580111.63052413
21	31421	4855	9463	7689.931129	672.526684	MCD09_mean_12	8362.457813	7017.404445	AA_14	Australasia	Mangroves	26884.7535125501
22	6661401	562	10000	5514.637271	2791.807631	MCD09_mean_12	8306.444902	2722.82964	IM_1	IndoMalay	Tropical & Subtropical Moist Broadleaf Forests	5422854.37209134
23	1886721	438	9699	3000.496953	2196.502324	MCD09_mean_12	5196.999277	803.994629	IM_2	IndoMalay	Tropical & Subtropical Dry Broadleaf Forests	1531782.59191699
24	127677	753	10000	3309.043876	1994.38845	MCD09_mean_12	5303.432326	1314.655426	IM_3	IndoMalay	Tropical & Subtropical Coniferous Forests	95956.3882790413
25	200216	636	9408	3983.733393	1524.438229	MCD09_mean_12	5508.171622	2459.295164	IM_4	IndoMalay	Temperate Broadleaf & Mixed Forests	149970.345753284
26	90962	781	9886	3794.947868	1690.612408	MCD09_mean_12	5485.560276	2104.33546	IM_5	IndoMalay	Temperate Conifer Forests	67304.1093393582
27	45388	700	8000	1907.754605	511.616022	MCD09_mean_12	2419.370627	1396.138583	IM_7	IndoMalay	Tropical & Subtropical Grasslands, Savannas & Shrublands	34651.8762386551
28	35520	519	6630	1682.708249	982.688887	MCD09_mean_12	2665.397136	700.019362	IM_9	IndoMalay	Flooded Grasslands & Savannas	27965.061625446
30	1396261	391	8163	2022.225915	1343.854828	MCD09_mean_12	3366.080743	678.371087	IM_13	IndoMalay	Deserts & Xeric Shrublands	1089110.26176248
31	142941	583	9851	5565.405489	3000.821839	MCD09_mean_12	8566.227328	2564.58365	IM_14	IndoMalay	Mangroves	119125.2374617
32	666166	1452	9228	6462.455793	1873.117593	MCD09_mean_12	8335.573386	4589.3382	PA_1	Palearctic	Tropical & Subtropical Moist Broadleaf Forests	511013.17083952
33	14778591	1749	10000	6622.055487	1694.728113	MCD09_mean_12	8316.7836	4927.327374	PA_4	Palearctic	Temperate Broadleaf & Mixed Forests	8693080.70914956
34	2890195	709	10000	5691.215639	1957.29595	MCD09_mean_12	7648.511589	3733.919689	PA_5	Palearctic	Temperate Conifer Forests	1713206.30862659
35	23673982	649	10000	6356.848943	1784.713075	MCD09_mean_12	8141.562018	4572.135868	PA_6	Palearctic	Boreal Forests/Taiga	9974753.84803102
36	8286176	1698	10000	5924.042748	1657.051799	MCD09_mean_12	7581.094547	4266.990949	PA_8	Palearctic	Temperate Grasslands, Savannas & Shrublands	4720739.03932887
37	526657	686	7395	3511.058683	845.690838	MCD09_mean_12	4356.749521	2665.367845	PA_9	Palearctic	Flooded Grasslands & Savannas	338367.403951761
38	4899545	197	10000	3972.354603	1733.167928	MCD09_mean_12	5705.522531	2239.186675	PA_10	Palearctic	Montane Grasslands & Shrublands	3392431.64470598
39	6336055	0	10000	6643.660053	2015.515199	MCD09_mean_12	8659.175252	4628.144854	PA_11	Palearctic	Tundra	4057181.56827342
40	3015613	1695	10000	5404.589784	1239.532084	MCD09_mean_12	6644.121868	4165.0577	PA_12	Palearctic	Mediterranean Forests, Woodlands & Scrub	2055581.75529756
41	24050470	75	10000	3120.361243	1770.497729	MCD09_mean_12	4890.858972	1349.863514	PA_13	Palearctic	Deserts & Xeric Shrublands	17403596.330573
42	67273	2172	3893	2872.073061	205.397444	MCD09_mean_12	3077.470505	2666.675617	NA_2	Nearctic	Tropical & Subtropical Dry Broadleaf Forests	51094.6339654442
43	375006	2084	7534	3315.141574	564.411939	MCD09_mean_12	3879.553513	2750.729635	NA_3	Nearctic	Tropical & Subtropical Coniferous Forests	289049.53675497
44	4419312	4412	9863	7070.954581	1036.256815	MCD09_mean_12	8107.211396	6034.697766	NA_4	Nearctic	Temperate Broadleaf & Mixed Forests	2842611.26278819
45	3848773	2246	9973	6450.482858	1086.951343	MCD09_mean_12	7537.434201	5363.531515	NA_5	Nearctic	Temperate Conifer Forests	2306573.43922857
46	11172299	2374	10000	6587.059846	1105.500083	MCD09_mean_12	7692.559929	5481.559763	NA_6	Nearctic	Boreal Forests/Taiga	5103136.38558615
47	107349	4972	7246	5959.776272	358.415717	MCD09_mean_12	6318.191989	5601.360555	NA_7	Nearctic	Tropical & Subtropical Grasslands, Savannas & Shrublands	80803.054655962
48	5021883	2644	8667	5732.798696	976.369543	MCD09_mean_12	6709.168239	4756.429153	NA_8	Nearctic	Temperate Grasslands, Savannas & Shrublands	3096877.65556798
49	7526850	1717	10000	6905.666005	1392.739483	MCD09_mean_12	8298.405488	5512.926522	NA_11	Nearctic	Tundra	4253620.780699
50	173991	2993	8907	4549.438988	624.404172	MCD09_mean_12	5173.84316	3925.034816	NA_12	Nearctic	Mediterranean Forests, Woodlands & Scrub	121539.999692215
51	3294261	1776	9325	4208.717668	1273.412664	MCD09_mean_12	5482.130332	2935.305004	NA_13	Nearctic	Deserts & Xeric Shrublands	2324734.02781372
52	1517251	2009	10000	6940.964372	1391.491604	MCD09_mean_12	8332.455976	5549.472768	NA_98	Nearctic	Lake	875775.204944069
53	72607506	0	10000	599.243328	1263.544937	MCD09_mean_12	1862.788265	-664.301609	NA_99	Nearctic	Rock & Ice	8632669.43482529
54	11000629	1031	10000	7672.798224	979.748722	MCD09_mean_12	8652.546946	6693.049502	NT_1	Neotropics	Tropical & Subtropical Moist Broadleaf Forests	9277768.86643515
55	1386714	526	10000	5626.819709	2141.691236	MCD09_mean_12	7768.510945	3485.128473	NT_2	Neotropics	Tropical & Subtropical Dry Broadleaf Forests	1144758.86402722
56	399192	917	9916	4559.622698	1804.641178	MCD09_mean_12	6364.263876	2754.98152	NT_3	Neotropics	Tropical & Subtropical Coniferous Forests	327610.676518667
57	690956	580	10000	6812.146912	2212.534417	MCD09_mean_12	9024.681329	4599.612495	NT_4	Neotropics	Temperate Broadleaf & Mixed Forests	413198.920570835
58	4946417	1327	9777	6813.666018	1373.531241	MCD09_mean_12	8187.197259	5440.134777	NT_7	Neotropics	Tropical & Subtropical Grasslands, Savannas & Shrublands	3993853.751848
59	2478959	1173	10000	4363.457398	1292.700972	MCD09_mean_12	5656.15837	3070.756426	NT_8	Neotropics	Temperate Grasslands, Savannas & Shrublands	1629667.51758279
60	340291	1663	9412	6335.046152	1338.231407	MCD09_mean_12	7673.277559	4996.814745	NT_9	Neotropics	Flooded Grasslands & Savannas	270985.872744574
61	1103938	183	10000	4934.247751	2760.747141	MCD09_mean_12	7694.994892	2173.50061	NT_10	Neotropics	Montane Grasslands & Shrublands	874747.377543077
62	203097	0	7107	1254.879122	1190.929836	MCD09_mean_12	2445.808958	63.949286	NT_12	Neotropics	Mediterranean Forests, Woodlands & Scrub	148840.281162682
63	1401083	66	9995	5739.503425	2069.433423	MCD09_mean_12	7808.936848	3670.070002	NT_13	Neotropics	Deserts & Xeric Shrublands	1178910.87764069
64	151413	521	9613	5345.288482	1737.567718	MCD09_mean_12	7082.8562	3607.720764	NT_14	Neotropics	Mangroves	125626.572163706
66	31283	5977	10000	9696.360196	517.132509	MCD09_mean_12	10213.492705	9179.227687	NT_99	Neotropics	Rock & Ice	17425.9514544645
67	35354	1685	9801	7366.187136	1389.214071	MCD09_mean_12	8755.401207	5976.973065	OC_1	Oceania	Tropical & Subtropical Moist Broadleaf Forests	29041.4567475314
68	18023	2615	9587	6626.243522	1549.22454	MCD09_mean_12	8175.468062	5077.018982	OC_2	Oceania	Tropical & Subtropical Dry Broadleaf Forests	14716.7680716168
